# Supplementary material for: Enhanced eMAGE applied to identify genetic factors of nuclear hormone receptor dysfunction via combinatorial gene editing
Source: Nat Commun. 2024 Jun 18;15:5218. doi: 10.1038/s41467-024-49365-z (PMC11189492; doi:10.1038/s41467-024-49365-z)
Supplement: Supplementary file 3 — Source Data [file 41467_2024_49365_MOESM3_ESM.zip]

Archive with 28 entries (27 files):
- Supplementary File 1/
- __MACOSX/._Supplementary File 1
- Supplementary File 1/.DS_Store
- __MACOSX/Supplementary File 1/._.DS_Store
- Supplementary File 1/DNA sequence information.xlsx
- __MACOSX/Supplementary File 1/._DNA sequence information.xlsx
- Supplementary File 1/YFL033C-LEU2-GEM.dna
- __MACOSX/Supplementary File 1/._YFL033C-LEU2-GEM.dna
- Supplementary File 1/SZL144_pRSII42B[Gal1p-MSH6].dna
- __MACOSX/Supplementary File 1/._SZL144_pRSII42B[Gal1p-MSH6].dna
- Supplementary File 1/SZL369_pRSII42B[Gal1p-MSH2(GGDD)].dna
- __MACOSX/Supplementary File 1/._SZL369_pRSII42B[Gal1p-MSH2(GGDD)].dna
- Supplementary File 1/SZL410_pRSII42B[Gal1p-MSH2(GGDD)_Ga10p-MLH1].dna
- __MACOSX/Supplementary File 1/._SZL410_pRSII42B[Gal1p-MSH2(GGDD)_Ga10p-MLH1].dna
- Supplementary File 1/Fig1c_eMAGE Reporter URA3(FS)-RFP(FS).dna
- __MACOSX/Supplementary File 1/._Fig1c_eMAGE Reporter URA3(FS)-RFP(FS).dna
- Supplementary File 1/Fig2a_eMAGE Reporter URA3(FS)-BGR(FS)-ADE2(FS).dna
- __MACOSX/Supplementary File 1/._Fig2a_eMAGE Reporter URA3(FS)-BGR(FS)-ADE2(FS).dna
- Supplementary File 1/SZL370_pRSII42B[Gal1p-MLH1].dna
- __MACOSX/Supplementary File 1/._SZL370_pRSII42B[Gal1p-MLH1].dna
- Supplementary File 1/SZL366_pRSII42B[Gal1p-MSH2].dna
- __MACOSX/Supplementary File 1/._SZL366_pRSII42B[Gal1p-MSH2].dna
- Supplementary File 1/SZL143_pRSII42B.dna
- __MACOSX/Supplementary File 1/._SZL143_pRSII42B.dna
- Supplementary File 1/Source Data_final.xlsx
- __MACOSX/Supplementary File 1/._Source Data_final.xlsx
- Supplementary File 1/Fig4_PCY421_ura3fs-dhb-trp1fs.gb
- __MACOSX/Supplementary File 1/._Fig4_PCY421_ura3fs-dhb-trp1fs.gb
