# Supplementary material for: Enhanced eMAGE applied to identify genetic factors of nuclear hormone receptor dysfunction via combinatorial gene editing
Source: Nat Commun. 2024 Jun 18;15:5218. doi: 10.1038/s41467-024-49365-z (PMC11189492; doi:10.1038/s41467-024-49365-z)
Supplement: Supplementary file 3 — Source Data [file 41467_2024_49365_MOESM3_ESM.zip › Supplementary File 1/DNA sequence information.xlsx]

## Sheet: Sheet1
Sequence file	Description
Fig1c_eMAGE Reporter URA3(FS)-RFP(FS)	eMAGE reporter used in Fig. 1 and S1
Fig2a_eMAGE Reporter URA3(FS)-BGR(FS)-ADE2(FS)	Triple eMAGE reporter used in all URA3/ADE2 BFP/GFP/RFP readouts
Fig4_PCY421_ura3fs-dhb-trp1fs	Dual hormone biosensor used in Fig. 4
SZL143_pRSII42B	Cloning vector used to screen MMR-Dn variants
SZL144_pRSII42B[Gal1p-MSH6]	MMR-Dn variant with MSH6 under the control of the Gal1 promoter
SZL366_pRSII42B[Gal1p-MSH2]	MMR-Dn variant with MSH2 under the control of the Gal1 promoter
SZL369_pRSII42B[Gal1p-MSH2(GGDD)]	MMR-Dn variant with MSH2(GGDD) under the control of the Gal1 promoter
SZL370_pRSII42B[Gal1p-MLH1]	MMR-Dn variant with MLH1 under the control of the Gal1 promoter
SZL410_pRSII42B[Gal1p-MSH2(GGDD)_Ga10p-MLH1]	MMR-Dn variant with MSH2(GGDD) and MLH1 under the control of the Gal1/10 promoter
YFL033C-LEU2-GEM	GEM activator driving estrogen-inducible expression of MMR-Dn variants
