# Supplementary material for: Enhanced eMAGE applied to identify genetic factors of nuclear hormone receptor dysfunction via combinatorial gene editing
Source: Nat Commun. 2024 Jun 18;15:5218. doi: 10.1038/s41467-024-49365-z (PMC11189492; doi:10.1038/s41467-024-49365-z)
Supplement: Supplementary file 3 — Source Data [file 41467_2024_49365_MOESM3_ESM.zip › Supplementary File 1/Source Data_final.xlsx]

## Sheet: fig_1
Fig.1e/ oligo ratio comparison on eMAGE efficiency
	1	2	3	4	5	6	7	8	9	10	11	12	13	14	15	16	17	18	19	20	21	22	23	24	25	26	27
test 1		28.17	36.51	39.8	42.39	43.67
test 2		23.58	30.85	36.61	38.44	38.44	41.43	15.3	22.51	11.63	13.41		29.55
test 3		20.7	32.06		38.36	42.83	39.15	22.23	22.2	20.39	12.12		28.14
test 4	0.052	25.6			35.2							24.9	25.9	30.5	34	35.2	40.8	41.1	39.3	40.3	42.2	46.5	50.1	49.4
test 5	0.1	22.2			35.3							26.4	24.1	34.5	32.2	34.2	37.8	36.8	46.8	41.3	46.4	45	46.2	45.6
test 6	0.034	24.1											29.8					39.7					45		47.4	48.2	46.1
test 7	0.17	26.5											30.6					38.3					45.6		47.2	48.4	50.4
test 8				29			38.4	21.3	21	18.9	16.6	36.2		39.3	36.1	38.3	43.5	48.4	47.4	43.1	45.7	52	50.3	43	47.3	45.9	44.9

## Sheet: fig_2
2b	BFP+	BFP+	BFP+	GFP+	GFP+	GFP+	RFP+	RFP+	RFP+
-Ura	45.819	43.174	49.4	37.54	38.141	48.4	44.574	45.25	47.9
-Ade	19.066	21.851	12.5	29.23	29.098	27.5	44.468	54.483	35.1
-Ura -Ade	53.943	51.617	53.142	48.755	55.049	53.426	67.915	71.086	65.909
2c	Non-Edited	Non-Edited	Non-Edited	BFP+ Only Cells	BFP+ Only Cells	BFP+ Only Cells	GFP+ Only Cells	GFP+ Only Cells	GFP+ Only Cells	RFP+ Only Cells	RFP+ Only Cells	RFP+ Only Cells	BG+ Cells	BG+ Cells	BG+ Cells	BR+ Cells	BR+ Cells	BR+ Cells	GR+ Cells	GR+ Cells	GR+ Cells	BGR+ Cells	BGR+ Cells	BGR+ Cells
-Ura	27.577	26.676	24.6	13.741	14.577	6.47	6.263	6.3694	7.75	10.049	10.76	7.16	7.846	7.1278	11.9	11.175	9.897	16.9	10.256	12.892	10.8	13.096	11.704	14.5
-Ade	41.722	32.883	52.1	3.3621	4.4891	2.36	7.1821	5.8147	7.05	20.078	26.971	18.3	3.2655	2.3306	3.54	5.7645	6.6928	2.89	11.926	12.42	9.54	6.7026	8.4002	4.22
-Ura -Ade	7.9391	2.7144	7.5723	10.568	11.028	9.1206	6.0439	8.5526	8.2766	16.301	15.265	13.241	7.535	6.6189	9.1219	16.497	15.962	15.137	15.688	21.706	17.724	19.43	18.153	19.809
2e
Distance (kb	Replicate	-Ura	-Trp	-Ura -Trp
1.4	1	0.460829	0.00954198	0.682927
2.2	1	0.375	0	0.4375
5.4	1	0.1875	0.0104167	0.5
10.4	1	0.136842	0.0208333	0.589474
15.2	1	0.09375	0.0520833	0.447917
20	1	0.0212766	0.369565	0.395833
1.4	2	0.42217	0.0158228	0.643216
2.2	2	0.354167	0.0104167	0.368421
5.4	2	0.260417	0.0526316	0.486486
10.4	2	0.177083	0.03125	0.458333
15.2	2	0.0315789	0.0833333	0.302083
20	2	0.0315789	0.5	0.25
1.4	3	0.478261	0.00322581	0.582418
2.2	3	0.395833	0.03125	0.4375
5.4	3	0.21875	0	0.4375
10.4	3	0.0520833	0.0625	0.520833
15.2	3	0.0208333	0.0625	0.277778
20	3	0.0208333	0.416667	0.340426

## Sheet: fig_3
	Unedited				BFP+ Only Cells				GFP+ Only Cells				RFP+ Only Cells				BG+ Cells				BR+ Cells				GR+ Cells				BGR+ Cells
Dual DN (410)_400 nM		5.96	10.811	5.0559		25.3	8.8753	7.4153		5.95	7.2631	7.8037		15.5	15.059	16.813		2.97	9.9567	8.8105		14.9	14.873	8.5294		15.1	14.45	18.737		14.4	18.714	26.838
MLH1-WT (370)_600 nM	9.3039	8.5538	10.135	7.6036	10.388	9.274	10.924	10.158	6.5644	7.3272	6.6113	6.5641	13.403	13.696	15.876	16.56	8.636	10.316	7.7691	7.8898	16.796	14.585	14.921	15.726	15.353	17.939	16.711	16.986	19.56	18.312	17.055	18.517
MSH2-GGDD (369)_600 nM	10.096	7.4355	12.366	11.857	8.9551	9.9276	9.2928	7.6401	9.3092	8.2988	9.2102	8.5508	14.586	16.438	11.32	11.883	10.394	10.764	13.093	10.125	12.022	10.836	14.012	17.088	15.316	17.391	16.553	15.377	19.324	18.911	14.156	17.485
msh2Δ(348)	9.9892	9.6851	10.053	8.6043	8.1638	7.8556	8.7995	4.5774	4.2234	8.0515	7.1351	6.2869	12.49	15.225	14.232	15.547	13.988	8.8178	11.892	8.7418	12.172	14.971	12.009	19.03	17.958	14.848	17.972	14.296	21.018	20.552	17.909	22.918
WT (376)	17.834	14.581	12.015		7.6957	10.481	16.701		15.347	10.975	5.367		16.104	17.801	18.016		2.8743	8.3995	7.5682		5.006	8.7539	15.783		23.755	17.392	13.822		11.384	11.619	10.73

## Sheet: fig_4c
selected_for		GEM	GEM	ZPM	ZPM
timepoint		1	2	1	2
position	substitution
GEM A151	E	6.14e-06	5.08e-06	0	0
GEM A169	*	0	4.82e-06	0	0
GEM A192	*	1.15e-05	0	0	0
GEM A202	*	6.13e-06	0	0	0
GEM A220	*	4.21e-05	4.82e-06	0	0
GEM A230	*	0.000215557	4.05e-05	0	0
GEM A241	*	1.76e-05	5.08e-06	0	0
GEM A262	*	0.000124751	3.93e-05	0	0
GEM A285	*	2.99e-05	6.23e-06	0	0
GEM A310	*	6.13e-06	5.08e-06	0	0
GEM A371	*	0.000119444	0.000166481	0	0
GEM A373	*	5.73e-06	6.23e-06	0	0
GEM A385	*	5.73e-06	0	0	0
GEM A426	*	0.000174268	5.08e-06	0	0
GEM A431	*	6.13e-06	0	0	0
GEM A438	*	1.8e-05	4.82e-06	0	0
GEM A473	*	6.13e-06	0	0	0
GEM A482	*	2.99e-05	3.73e-05	0	0
GEM C261	*	0.000173019	8.84e-05	0	0
GEM C297	*	5.93e-05	4.33e-05	0	0
GEM C327	*	2.99e-05	5.08e-06	0	0
GEM C410	*	9.04e-05	7.28e-05	0	0
GEM D149	*	0.000107162	9.99e-05	0	0
GEM D155	*	0.00011289	9.51e-05	0	0
GEM D193	*	0	4.82e-06	0	0
GEM D201	*	5.73e-06	0	0	0
GEM D212	*	0.00028673	0.000144924	0	0
GEM D231	*	0.000162376	3.42e-05	0	0
GEM D249	*	0.000123127	5.08e-06	0	0
GEM D254	*	0.000318628	3.37e-05	0	0
GEM D291	*	2.95e-05	9.9e-06	0	0
GEM D306	*	1.19e-05	6.23e-06	0	0
GEM D353	*	6.14e-06	1.45e-05	0	0
GEM D360	*	5.73e-06	0	0	0
GEM D418	*	0.000213122	2.43e-05	0	0
GEM D425	*	6.13e-06	0	0	0
GEM D444	*	3.56e-05	4.82e-06	0	0
GEM D480	*	0.000297375	4.82e-06	0	0
GEM D490	*	7.85e-05	2.97e-05	0	0
GEM D492	*	0.000315373	1.02e-05	0	0
GEM D497	*	4.17e-05	4.22e-05	0	0
GEM E203	*	0.000137021	9.99e-05	0	0
GEM E210	*	0.000108383	5.18e-05	0	0
GEM E219	*	0.000256059	0.000118893	0	0
GEM E233	*	0.000143982	2.21e-05	0	0
GEM E260	*	0.000286736	5.37e-05	0	0
GEM E265	*	0.000138242	4.95e-05	0	0
GEM E277	*	4.21e-05	4.02e-05	0	0
GEM E299	*	0.000209027	0.000277785	0	0
GEM E303	*	3.64e-05	1.25e-05	0	0
GEM E323	*	8.43e-05	9.9e-06	0	0
GEM E324	*	3.68e-05	4.82e-06	0	0
GEM E350	*	4.17e-05	2.6e-05	0	0
GEM E351	*	4.87e-05	3.45e-05	0	0
GEM E403	*	2.33e-05	1.45e-05	0	0
GEM E422	*	7.73e-05	2.24e-05	0	0
GEM E441	*	3.68e-05	4.08e-05	0	0
GEM E442	*	8.51e-05	2.07e-05	0	0
GEM E467	*	6.13e-06	1.13e-05	0	0
GEM E469	*	1.8e-05	1.25e-05	0	0
GEM E496	*	9.65e-05	0.000135554	0	0
GEM E503	*	0.000273251	8.13e-05	0	0
GEM E512	*	4.83e-05	1.59e-05	0	0
GEM F217	*	6.13e-06	2.01e-05	0	0
GEM F247	*	3.64e-05	2.38e-05	0	0
GEM F284	*	0.000195136	5.08e-06	0	0
GEM F305	*	3.07e-05	1.11e-05	0	0
GEM F315	*	5.73e-06	6.23e-06	0	0
GEM F325	*	2.41e-05	4.82e-06	0	0
GEM F341	*	4.83e-05	6.23e-06	0	0
GEM F493	*	9.04e-05	0.000108636	0	0
GEM F500	*	1.8e-05	1.61e-05	0	0
GEM G152	*	5.28e-05	3.06e-05	0	0
GEM G154	*	5.73e-06	0	0	0
GEM G156	*	0	4.82e-06	0	0
GEM G158	*	1.84e-05	0	0	0
GEM G164	*	1.8e-05	3.32e-05	0	0
GEM G224	*	0.000201672	1.61e-05	0	0
GEM G246	*	1.23e-05	5.08e-06	0	0
GEM G270	*	0.000280593	0.000295295	0	0
GEM G295	*	2.99e-05	2.21e-05	0	0
GEM G300	*	0.000257277	0.000250261	0	0
GEM G322	*	7.28e-05	4.95e-05	0	0
GEM G337	*	0.000114947	7.39e-05	0	0
GEM G374	*	5.73e-06	9.9e-06	0	0
GEM G401	*	5.73e-06	6.29e-05	0	0
GEM G436	*	3.56e-05	4.56e-05	0	0
GEM G437	*	7.2e-05	1.5e-05	0	0
GEM G452	*	6.14e-06	0	0	0
GEM G470	*	6.13e-06	0	0	0
GEM G481	*	6.67e-05	0.000108636	0	0
GEM G483	*	8.34e-05	2.03e-05	0	0
GEM H236	*	1.76e-05	4.61e-05	0	0
GEM H253	*	9.98e-05	3.48e-05	0	0
GEM H257	*	0.000114529	3.06e-05	0	0
GEM H278	*	6.14e-06	2.74e-05	0	0
GEM H356	*	0	4.82e-06	0	0
GEM H368	*	0.00011985	0.0001515	0	0
GEM H381	*	6.14e-06	4.82e-06	0	0
GEM H404	*	7.69e-05	0	0	0
GEM H427	*	6.13e-06	1.11e-05	0	0
GEM H447	*	1.72e-05	0	0	0
GEM H491	*	3.03e-05	6.23e-06	0	0
GEM I160	*	0.000128861	2.24e-05	0	0
GEM I178	*	0.000128861	2.24e-05	0	0
GEM I206	*	1.72e-05	9.9e-06	0	0
GEM I238	*	0.000118617	4.44e-05	0	0
GEM I266	*	0.000197972	9.83e-05	0	0
GEM I269	*	0.000341944	0.000359676	0	0
GEM I304	*	1.84e-05	4.82e-06	0	0
GEM I331	*	1.15e-05	6.23e-06	0	0
GEM I332	*	5.73e-06	0	0	0
GEM I355	*	1.19e-05	0	0	0
GEM I362	*	5.73e-06	0	0	0
GEM I367	*	0.000106359	0.000200729	0	0
GEM I394	*	6.13e-06	0	0	0
GEM I485	*	0.000203296	6.88e-05	0	0
GEM I498	*	8.3e-05	2.03e-05	0	0
GEM I502	*	1.19e-05	4.82e-06	0	0
GEM I508	*	0.000139072	0.000123616	0	0
GEM K182	*	0.000107162	9.99e-05	0	0
GEM K183	*	6.14e-06	1.11e-05	0	0
GEM K242	*	4.79e-05	2.72e-05	0	0
GEM K281	*	2.33e-05	2.72e-05	0	0
GEM K296	*	1.19e-05	2.24e-05	0	0
GEM K329	*	0.00030025	4.82e-06	0	0
GEM K347	*	0.000159128	0.000192814	0	0
GEM K352	*	3.03e-05	1.47e-05	0	0
GEM K361	*	1.23e-05	6.23e-06	0	0
GEM K372	*	6.67e-05	0.00010284	0	0
GEM K400	*	0.000127205	0.000135672	0	0
GEM K409	*	0.000106771	8.47e-05	0	0
GEM K411	*	2.99e-05	5.33e-05	0	0
GEM K461	*	0	5.08e-06	0	0
GEM L144	*	6.13e-06	5.08e-06	0	0
GEM L159	*	1.8e-05	1.64e-05	0	0
GEM L171	*	0	4.82e-06	0	0
GEM L188	*	1.76e-05	5.08e-06	0	0
GEM L199	*	5.73e-06	0	0	0
GEM L200	*	6.13e-06	9.9e-06	0	0
GEM L207	*	1.8e-05	0	0	0
GEM L225	*	8.14e-05	6.34e-05	0	0
GEM L226	*	2.41e-05	0	0	0
GEM L229	*	0.000161149	5.01e-05	0	0
GEM L234	*	5.4e-05	2.12e-05	0	0
GEM L250	*	2.99e-05	1.13e-05	0	0
GEM L252	*	0.000137024	8.36e-05	0	0
GEM L258	*	4.74e-05	1.64e-05	0	0
GEM L259	*	2.41e-05	5.08e-06	0	0
GEM L264	*	2.41e-05	1.13e-05	0	0
GEM L267	*	0.000182442	6.9e-05	0	0
GEM L271	*	0.000155022	8.77e-05	0	0
GEM L282	*	2.37e-05	5.08e-06	0	0
GEM L283	*	1.19e-05	0	0	0
GEM L288	*	0.00023397	0.000186184	0	0
GEM L289	*	0.000150533	8.89e-05	0	0
GEM L290	*	0.000193468	4.87e-05	0	0
GEM L308	*	1.23e-05	5.08e-06	0	0
GEM L309	*	6.13e-06	0	0	0
GEM L320	*	0.000305543	0.00035142	0	0
GEM L333	*	2.9e-05	9.63e-06	0	0
GEM L334	*	5.73e-06	6.23e-06	0	0
GEM L342	*	6.14e-06	6.23e-06	0	0
GEM L346	*	0.000140684	2.92e-05	0	0
GEM L349	*	0.000263005	5.3e-05	0	0
GEM L366	*	1.84e-05	4.82e-06	0	0
GEM L369	*	4.83e-05	9.18e-05	0	0
GEM L375	*	3.03e-05	4.82e-06	0	0
GEM L377	*	9.61e-05	0.000134481	0	0
GEM L387	*	6.13e-06	0	0	0
GEM L391	*	5.73e-06	0	0	0
GEM L405	*	1.15e-05	1.47e-05	0	0
GEM L416	*	6.13e-06	5.08e-06	0	0
GEM L419	*	0.000102674	7.87e-05	0	0
GEM L420	*	0.000142761	1.47e-05	0	0
GEM L421	*	9e-05	2.69e-05	0	0
GEM L424	*	1.19e-05	9.63e-06	0	0
GEM L429	*	0.000321135	4.82e-06	0	0
GEM L448	*	6.14e-06	3.37e-05	0	0
GEM L459	*	1.23e-05	9.63e-06	0	0
GEM L484	*	2.41e-05	4.82e-06	0	0
GEM L499	*	5.93e-05	9.9e-06	0	0
GEM M177	*	1.19e-05	0	0	0
GEM M195	*	0	4.82e-06	0	0
GEM M222	*	5.36e-05	0	0	0
GEM M223	*	0.00017998	3.16e-05	0	0
GEM M237	*	2.33e-05	9.9e-06	0	0
GEM M268	*	0.000298185	6.03e-05	0	0
GEM M276	*	4.21e-05	1.5e-05	0	0
GEM M301	*	0.000202069	5.91e-05	0	0
GEM M307	*	1.19e-05	0	0	0
GEM M318	*	0.000196757	0.00035208	0	0
GEM M370	*	0.000112087	0.000197064	0	0
GEM M402	*	6.63e-05	6.29e-05	0	0
GEM M423	*	3.03e-05	0	0	0
GEM M487	*	0.000132939	0.000128698	0	0
GEM M505	*	7.2e-05	2.49e-05	0	0
GEM M513	*	6.13e-06	1.61e-05	0	0
GEM N161	*	0.000107162	8.89e-05	0	0
GEM N170	*	5.73e-06	0	0	0
GEM N228	*	8.39e-05	3.25e-05	0	0
GEM N239	*	0.000137027	8.98e-05	0	0
GEM N287	*	0.000429906	9.9e-06	0	0
GEM N293	*	1.23e-05	9.9e-06	0	0
GEM N319	*	0.000388998	0.000628465	0	0
GEM N335	*	0.000271168	1.11e-05	0	0
GEM N399	*	0.000214733	0.000120956	0	0
GEM N412	*	1.19e-05	0	0	0
GEM N486	*	0.000416007	5.1e-05	0	0
GEM N494	*	5.44e-05	4.19e-05	0	0
GEM P204	*	1.19e-05	4.82e-06	0	0
GEM P205	*	5.73e-06	0	0	0
GEM P213	*	5.97e-05	1.61e-05	0	0
GEM P216	*	1.8e-05	2.01e-05	0	0
GEM P245	*	1.19e-05	1.13e-05	0	0
GEM P279	*	1.19e-05	1.02e-05	0	0
GEM P286	*	6.14e-06	4.82e-06	0	0
GEM P415	*	4.66e-05	0	0	0
GEM P501	*	2.99e-05	1.52e-05	0	0
GEM Q141	*	2.33e-05	5.32e-05	0	0
GEM Q143	*	2.41e-05	4.07e-05	0	0
GEM Q194	*	4.29e-05	2.86e-05	0	0
GEM Q255	*	0.000228243	9.21e-05	0	0
GEM Q294	*	3.68e-05	2.41e-05	0	0
GEM Q321	*	0.000274866	0.000204978	0	0
GEM Q378	*	0.000125984	0.000193757	0	0
GEM Q379	*	2.29e-05	2.6e-05	0	0
GEM Q380	*	4.13e-05	4.56e-05	0	0
GEM Q382	*	2.33e-05	2.09e-05	0	0
GEM Q386	*	2.41e-05	3.54e-05	0	0
GEM Q445	*	8.38e-05	4.87e-05	0	0
GEM Q460	*	1.76e-05	2.55e-05	0	0
GEM Q509	*	6.05e-05	8.32e-05	0	0
GEM R142	*	3.6e-05	5.08e-06	0	0
GEM R167	*	0.000128861	2.24e-05	0	0
GEM R180	*	0	4.82e-06	0	0
GEM R215	*	4.17e-05	3.11e-05	0	0
GEM R232	*	4.75e-05	6.08e-05	0	0
GEM R243	*	4.17e-05	5.08e-06	0	0
GEM R274	*	0.000101038	2.74e-05	0	0
GEM R292	*	1.84e-05	5.08e-06	0	0
GEM R314	*	6.13e-06	0	0	0
GEM R357	*	5.4e-05	7.72e-05	0	0
GEM R395	*	5.73e-06	0	0	0
GEM R435	*	7.24e-05	0.000128169	0	0
GEM S147	*	0	9.63e-06	0	0
GEM S150	*	6.13e-06	3.85e-05	0	0
GEM S153	*	6.14e-06	0	0	0
GEM S162	*	0	9.63e-06	0	0
GEM S181	*	5.73e-06	0	0	0
GEM S185	*	5.73e-06	0	0	0
GEM S197	*	6.13e-06	0	0	0
GEM S209	*	0.000506356	1.13e-05	0	0
GEM S218	*	2.41e-05	9.9e-06	0	0
GEM S221	*	5.97e-05	5.52e-05	0	0
GEM S275	*	4.25e-05	2.24e-05	0	0
GEM S312	*	0.000186935	1.02e-05	0	0
GEM S313	*	1.8e-05	0	0	0
GEM S330	*	5.73e-06	6.23e-06	0	0
GEM S336	*	0.000155834	0.000152598	0	0
GEM S343	*	5.48e-05	5.08e-06	0	0
GEM S344	*	1.23e-05	1.11e-05	0	0
GEM S348	*	0.000151745	0.000150216	0	0
GEM S398	*	5.93e-05	9.29e-05	0	0
GEM S407	*	5.73e-06	0	0	0
GEM S434	*	0.000337465	1.95e-05	0	0
GEM S439	*	1.19e-05	0	0	0
GEM S446	*	6.14e-06	0	0	0
GEM S455	*	1.8e-05	9.63e-06	0	0
GEM S456	*	1.76e-05	1.13e-05	0	0
GEM S495	*	0.000369357	1.02e-05	0	0
GEM S504	*	0.000124766	5.1e-05	0	0
GEM S506	*	0.000274054	7.36e-05	0	0
GEM S507	*	0.000415598	6.09e-05	0	0
GEM T145	*	2.41e-05	2.24e-05	0	0
GEM T191	*	0.000117405	2.24e-05	0	0
GEM T214	*	3.07e-05	1.45e-05	0	0
GEM T227	*	0.000247069	1.47e-05	0	0
GEM T251	*	0.000113699	4.92e-05	0	0
GEM T311	*	1.76e-05	1.25e-05	0	0
GEM T340	*	3.07e-05	2.24e-05	0	0
GEM T345	*	6.13e-06	9.63e-06	0	0
GEM T363	*	5.73e-06	0	0	0
GEM T376	*	0.000100632	0.000154637	0	0
GEM T443	*	1.23e-05	0	0	0
GEM T488	*	0.000285521	9.97e-05	0	0
GEM V235	*	3.03e-05	1.64e-05	0	0
GEM V244	*	1.23e-05	2.09e-05	0	0
GEM V248	*	1.23e-05	0	0	0
GEM V256	*	0.000102668	7.33e-05	0	0
GEM V272	*	7.89e-05	2.12e-05	0	0
GEM V280	*	2.95e-05	2.24e-05	0	0
GEM V298	*	0.000120656	4.82e-06	0	0
GEM V302	*	5.52e-05	2.24e-05	0	0
GEM V326	*	2.95e-05	0	0	0
GEM V338	*	0.000115344	3.85e-05	0	0
GEM V358	*	0.000194303	0	0	0
GEM V413	*	1.19e-05	4.82e-06	0	0
GEM V414	*	5.48e-05	9.9e-06	0	0
GEM V440	*	5.73e-06	4.82e-06	0	0
GEM V489	*	0.00018489	6.11e-05	0	0
GEM V511	*	2.41e-05	4.82e-06	0	0
GEM W172	*	5.89e-05	3.16e-05	0	0
GEM W240	*	0.000242965	6.85e-05	0	0
GEM W263	*	3.64e-05	8.66e-05	0	0
GEM W273	*	0.000114114	8.55e-05	0	0
GEM Y208	*	0.00018652	9.68e-05	0	0
GEM Y211	*	4.21e-05	6.94e-05	0	0
GEM Y339	*	8.55e-05	6.23e-06	0	0
GEM Y406	*	1.76e-05	1.61e-05	0	0
GEM Y417	*	7.81e-05	0.000564111	0	0
GEM Y462	*	6.13e-06	1.11e-05	0	0
GEM Y463	*	5.73e-06	1.11e-05	0	0
GEM Y510	*	0.000120241	9.2e-05	0	0
ZPM A235	*	0	0	0	6.09e-05
ZPM A7	*	2.94e-05	1.52e-05	0	0
ZPM C276	*	0	0	0	3.11e-05
ZPM D136	*	0	0	0	1.94e-05
ZPM D153	*	0	0	0	2.01e-05
ZPM F386	*	0	0	0	1.31e-05
ZPM F73	*	0	0	0	7.62e-06
ZPM G318	*	0	0	0	4.49e-05
ZPM G60	*	0	0	0	7.62e-06
ZPM H159	*	0	0	0	2.56e-05
ZPM H26	*	0	0	0	6.91e-06
ZPM H82	*	0	0	0	6.91e-06
ZPM I137	*	0	0	0	3.39e-05
ZPM I144	*	0	0	0	4.98e-05
ZPM K310	*	0	0	0	4.91e-05
ZPM K331	*	0	0	0	1.8e-05
ZPM L143	*	0	0	0	5.53e-06
ZPM L267	*	0	0	0	1.24e-05
ZPM L291	*	0	0	0	3.18e-05
ZPM L314	*	0	0	0	3.8e-05
ZPM L329	*	0	0	0	1.24e-05
ZPM L96	*	0	0	0	5.53e-06
ZPM M148	*	0	0	0	1.11e-05
ZPM M277	*	0	0	0	5.53e-06
ZPM P142	*	0	0	0	2.08e-05
ZPM P261	*	0	0	0	3.39e-05
ZPM P5	*	1.19e-05	4.82e-06	0	0
ZPM P9	*	0	4.82e-06	0	0
ZPM R4	*	2.99e-05	1.52e-05	0	0
ZPM R56	*	0	0	0	7.62e-06
ZPM R71	*	0	0	0	1.45e-05
ZPM S12	*	1.19e-05	0	0	0
ZPM S126	*	0	0	0	1.24e-05
ZPM S168	*	0	0	0	6.91e-06
ZPM S228	*	0	0	0	2.7e-05
ZPM S322	*	0	0	0	5.53e-06
ZPM S323	*	0	0	0	3.8e-05
ZPM S354	*	0	0	0	1.38e-05
ZPM T172	*	0	0	0	4.84e-05
ZPM T256	*	0	0	0	3.39e-05
ZPM T3	*	6.14e-06	1.61e-05	0	0
ZPM T53	*	0	0	0	6.91e-06
ZPM V110	*	0	0	0	6.91e-06
ZPM V185	*	0	0	0	1.31e-05
ZPM V320	*	0	0	0	2.01e-05
ZPM V381	*	0	0	0	5.53e-06
ZPM Y304	*	0	0	0	8.51e-05
GEM C261	A	6.13e-06	6.23e-06	0	0
GEM C297	A	0.000150121	1.13e-05	0	0
GEM C327	A	2.41e-05	0	0	0
GEM C410	A	3.6e-05	6.77e-05	0	0
GEM D149	A	0	4.82e-06	0	0
GEM D155	A	1.84e-05	4.82e-06	0	0
GEM D193	A	3.6e-05	1.11e-05	0	0
GEM D201	A	1.84e-05	5.08e-06	0	0
GEM D212	A	2.99e-05	1.13e-05	0	0
GEM D231	A	0.0002569	8.6e-05	0	0
GEM D249	A	0.000100217	6.62e-05	0	0
GEM D254	A	1.8e-05	2.58e-05	0	0
GEM D291	A	0.000192659	0.00010505	0	0
GEM D306	A	3.03e-05	9.63e-06	0	0
GEM D353	A	1.76e-05	9.63e-06	0	0
GEM D360	A	4.75e-05	9.9e-06	0	0
GEM D364	A	5.73e-06	0	0	0
GEM D418	A	0.000121471	9.59e-05	0	0
GEM D425	A	0.000156667	0.000141243	0	0
GEM D444	A	1.84e-05	4.82e-06	0	0
GEM D480	A	0.000138251	6.51e-05	0	0
GEM D490	A	0.000263826	0.000340718	0	0
GEM D492	A	1.19e-05	1.11e-05	0	0
GEM D497	A	0.000112905	5.1e-05	0	0
GEM E203	A	4.09e-05	2.09e-05	0	0
GEM E210	A	1.19e-05	1.75e-05	0	0
GEM E219	A	5.73e-06	1.61e-05	0	0
GEM E233	A	0.000204929	4.84e-05	0	0
GEM E260	A	0.000120659	0.000145616	0	0
GEM E265	A	0.000366497	0.000144738	0	0
GEM E277	A	0.000276502	0.000123166	0	0
GEM E299	A	1.76e-05	2.98e-05	0	0
GEM E303	A	0.000155022	6.42e-05	0	0
GEM E323	A	0.000120259	9.28e-05	0	0
GEM E324	A	0.000157064	4.34e-05	0	0
GEM E350	A	1.23e-05	1.45e-05	0	0
GEM E351	A	2.33e-05	4.82e-06	0	0
GEM E403	A	7.2e-05	7.73e-05	0	0
GEM E422	A	0.000171408	0.000146893	0	0
GEM E441	A	0.000198399	0.000141469	0	0
GEM E442	A	0.000132526	8.63e-05	0	0
GEM E467	A	1.23e-05	4.82e-06	0	0
GEM E469	A	0.000149297	9.6e-05	0	0
GEM E496	A	0.000501079	0.000386904	0	0
GEM E503	A	6.13e-06	5.08e-06	0	0
GEM E512	A	1.23e-05	5.08e-06	0	0
GEM F217	A	1.23e-05	4.82e-06	0	0
GEM F247	A	0.000179965	0.000102746	0	0
GEM F284	A	0.0002798	0.000110131	0	0
GEM F305	A	6.59e-05	5.08e-06	0	0
GEM F315	A	5.28e-05	0	0	0
GEM F325	A	4.17e-05	0	0	0
GEM F341	A	0.000101459	0	0	0
GEM F471	A	5.4e-05	3.25e-05	0	0
GEM F493	A	1.23e-05	1.11e-05	0	0
GEM F500	A	6.14e-06	5.08e-06	0	0
GEM G140	A	1.19e-05	4.82e-06	0	0
GEM G152	A	1.19e-05	1.11e-05	0	0
GEM G154	A	1.23e-05	0	0	0
GEM G156	A	3.03e-05	0	0	0
GEM G158	A	1.8e-05	1.61e-05	0	0
GEM G164	A	1.8e-05	1.11e-05	0	0
GEM G224	A	0.000139045	9.63e-06	0	0
GEM G246	A	0.000151345	8.75e-05	0	0
GEM G270	A	2.41e-05	2.66e-05	0	0
GEM G295	A	3.03e-05	2.58e-05	0	0
GEM G300	A	4.75e-05	0	0	0
GEM G322	A	0.000184884	0.000204395	0	0
GEM G337	A	0.000115344	4.87e-05	0	0
GEM G374	A	6.59e-05	0.000300697	0	0
GEM G401	A	1.19e-05	6.23e-06	0	0
GEM G436	A	0.000148894	9.68e-05	0	0
GEM G437	A	0.000101856	4.24e-05	0	0
GEM G452	A	0.00021556	0.00014806	0	0
GEM G466	A	1.23e-05	0	0	0
GEM G470	A	5.36e-05	3.11e-05	0	0
GEM G479	A	0.000256465	0.000148589	0	0
GEM G481	A	9.69e-05	4.38e-05	0	0
GEM G483	A	0.000155025	0.00010108	0	0
GEM H236	A	9.04e-05	6.37e-05	0	0
GEM H253	A	3.03e-05	1.11e-05	0	0
GEM H257	A	6.14e-06	1.02e-05	0	0
GEM H278	A	0.000375495	3.25e-05	0	0
GEM H381	A	0.000292464	0.000260917	0	0
GEM H393	A	2.41e-05	1.47e-05	0	0
GEM H396	A	0.00011289	3.91e-05	0	0
GEM H404	A	0.000271577	0.00010677	0	0
GEM H427	A	0.000162382	0.000148139	0	0
GEM H430	A	0.000197572	9.65e-05	0	0
GEM H447	A	0.000139887	7.99e-05	0	0
GEM H457	A	0.000345241	5.08e-06	0	0
GEM H491	A	1.23e-05	6.23e-06	0	0
GEM I148	A	0	6.23e-06	0	0
GEM I160	A	1.84e-05	0	0	0
GEM I206	A	4.87e-05	9.9e-06	0	0
GEM I238	A	1.76e-05	3.16e-05	0	0
GEM I266	A	0.000132124	8.75e-05	0	0
GEM I269	A	3.64e-05	4.82e-06	0	0
GEM I304	A	4.87e-05	2.09e-05	0	0
GEM I331	A	1.8e-05	1.13e-05	0	0
GEM I332	A	4.21e-05	1.52e-05	0	0
GEM I362	A	1.72e-05	0	0	0
GEM I390	A	4.66e-05	7.23e-05	0	0
GEM I394	A	6.14e-06	0	0	0
GEM I464	A	2.41e-05	4.82e-06	0	0
GEM I485	A	5.4e-05	3.25e-05	0	0
GEM I498	A	5.48e-05	2.01e-05	0	0
GEM I502	A	2.45e-05	6.23e-06	0	0
GEM I508	A	6.13e-06	1.13e-05	0	0
GEM K179	A	5.73e-06	4.82e-06	0	0
GEM K183	A	6.13e-06	4.82e-06	0	0
GEM K242	A	0.000182042	0.000103369	0	0
GEM K281	A	0.00020655	7.45e-05	0	0
GEM K296	A	3.03e-05	9.9e-06	0	0
GEM K329	A	0.000328044	0.000230821	0	0
GEM K347	A	4.83e-05	0.000125509	0	0
GEM K352	A	5.73e-06	4.82e-06	0	0
GEM K361	A	5.73e-06	6.23e-06	0	0
GEM K372	A	5.36e-05	0.000242892	0	0
GEM K400	A	6.13e-06	0	0	0
GEM K409	A	9.04e-05	6.32e-05	0	0
GEM K411	A	9.57e-05	6.89e-05	0	0
GEM K461	A	9.04e-05	0.000124504	0	0
GEM L176	A	0.00011289	9.51e-05	0	0
GEM L186	A	0.000123133	2.24e-05	0	0
GEM L188	A	1.8e-05	1.59e-05	0	0
GEM L190	A	6.14e-06	4.82e-06	0	0
GEM L199	A	2.94e-05	1.11e-05	0	0
GEM L200	A	1.19e-05	0	0	0
GEM L207	A	3.56e-05	1.13e-05	0	0
GEM L225	A	9.98e-05	1.25e-05	0	0
GEM L226	A	7.08e-05	1.11e-05	0	0
GEM L229	A	0.000240941	9.9e-06	0	0
GEM L234	A	0.000550116	9.17e-05	0	0
GEM L250	A	1.8e-05	1.02e-05	0	0
GEM L252	A	4.79e-05	5.08e-06	0	0
GEM L258	A	1.8e-05	5.08e-06	0	0
GEM L259	A	1.23e-05	1.64e-05	0	0
GEM L264	A	0.000406187	6.79e-05	0	0
GEM L267	A	0.000233982	4.02e-05	0	0
GEM L271	A	4.83e-05	5.08e-06	0	0
GEM L282	A	0.000381619	2.49e-05	0	0
GEM L283	A	0.000263835	0.000190114	0	0
GEM L288	A	0.00022333	5.52e-05	0	0
GEM L289	A	0.000360357	3.45e-05	0	0
GEM L290	A	0.000286742	0.000196348	0	0
GEM L308	A	0.000279391	0	0	0
GEM L309	A	0.000458144	0.000164971	0	0
GEM L320	A	3.64e-05	1.13e-05	0	0
GEM L328	A	0.000191026	0.000325785	0	0
GEM L333	A	3.03e-05	6.23e-06	0	0
GEM L334	A	0.000283441	1.45e-05	0	0
GEM L342	A	6.13e-06	4.82e-06	0	0
GEM L346	A	0.000397573	0.00245358	0	0
GEM L349	A	0.000254851	0.0022354	0	0
GEM L359	A	1.8e-05	0	0	0
GEM L375	A	0.00015421	0.000252924	0	0
GEM L377	A	2.41e-05	9.21e-05	0	0
GEM L384	A	0.000256468	0.000203112	0	0
GEM L387	A	0.000177114	0.000175096	0	0
GEM L388	A	0.000114532	0.000149859	0	0
GEM L389	A	5.73e-06	7.23e-05	0	0
GEM L391	A	5.73e-06	0	0	0
GEM L405	A	0.000108807	7.81e-05	0	0
GEM L416	A	0.000158691	7.79e-05	0	0
GEM L419	A	0.00221499	6.23e-06	0	0
GEM L420	A	0.00263062	5.49e-05	0	0
GEM L421	A	0.000404963	0.000167578	0	0
GEM L424	A	0.00177397	0.000491344	0	0
GEM L429	A	0.000355457	0.00285367	0	0
GEM L448	A	0.000112905	6.68e-05	0	0
GEM L459	A	5.36e-05	3.71e-05	0	0
GEM L484	A	7.2e-05	2.49e-05	0	0
GEM L499	A	6.13e-06	0	0	0
GEM M177	A	6.14e-06	9.63e-06	0	0
GEM M195	A	1.8e-05	0	0	0
GEM M222	A	2.45e-05	1.13e-05	0	0
GEM M223	A	0.00039555	4.36e-05	0	0
GEM M237	A	7.85e-05	2.58e-05	0	0
GEM M268	A	0.0002078	1.02e-05	0	0
GEM M276	A	0.000420084	0.00034426	0	0
GEM M301	A	0.000299837	0.000278937	0	0
GEM M307	A	2.45e-05	4.82e-06	0	0
GEM M317	A	0.000238883	0.00035208	0	0
GEM M318	A	0.000216372	0.000276385	0	0
GEM M397	A	0.000103077	7.79e-05	0	0
GEM M402	A	0.000186538	8.84e-05	0	0
GEM M408	A	0.000125984	6.89e-05	0	0
GEM M423	A	0.00150441	0.000530409	0	0
GEM M487	A	1.8e-05	2.09e-05	0	0
GEM M505	A	0.000237253	6.88e-05	0	0
GEM N161	A	1.84e-05	0	0	0
GEM N170	A	1.8e-05	1.11e-05	0	0
GEM N228	A	2.99e-05	3.54e-05	0	0
GEM N239	A	1.76e-05	5.08e-06	0	0
GEM N287	A	0.000439717	0.000107578	0	0
GEM N293	A	5.4e-05	1.47e-05	0	0
GEM N319	A	0.00013743	9.26e-05	0	0
GEM N335	A	0.000173422	0.000147781	0	0
GEM N399	A	3.6e-05	6.26e-05	0	0
GEM N412	A	0.000127211	6.8e-05	0	0
GEM N486	A	4.25e-05	4.82e-06	0	0
GEM N494	A	6.13e-06	6.23e-06	0	0
GEM P173	A	0.000125563	9.51e-05	0	0
GEM P175	A	0.000128861	2.24e-05	0	0
GEM P204	A	0.000168107	0.00010501	0	0
GEM P205	A	7.12e-05	5.69e-05	0	0
GEM P213	A	1.84e-05	9.9e-06	0	0
GEM P216	A	5.4e-05	1.11e-05	0	0
GEM P245	A	0.000366066	5.92e-05	0	0
GEM P279	A	0.000281421	0.000178535	0	0
GEM P286	A	0.00036363	0.000358049	0	0
GEM P415	A	0.000220067	4.39e-05	0	0
GEM P432	A	0.000492902	0.000193928	0	0
GEM P472	A	3.68e-05	1.13e-05	0	0
GEM P501	A	1.23e-05	4.82e-06	0	0
GEM Q194	A	1.8e-05	0	0	0
GEM Q255	A	3.56e-05	5.08e-06	0	0
GEM Q294	A	4.83e-05	1.02e-05	0	0
GEM Q321	A	0.00032928	9.9e-06	0	0
GEM Q378	A	0.000178741	4.5e-05	0	0
GEM Q379	A	0.000280597	0.000155205	0	0
GEM Q380	A	0.000268735	0.000212746	0	0
GEM Q382	A	0.000137445	0.000226932	0	0
GEM Q386	A	0.000101044	0.000303079	0	0
GEM Q445	A	0	1.59e-05	0	0
GEM Q460	A	0.000398813	1.98e-05	0	0
GEM Q509	A	3.6e-05	2.03e-05	0	0
GEM R142	A	5.73e-06	0	0	0
GEM R167	A	1.84e-05	0	0	0
GEM R215	A	1.8e-05	0	0	0
GEM R232	A	6.01e-05	5.35e-05	0	0
GEM R243	A	0.000139072	5.83e-05	0	0
GEM R274	A	0.000400847	9.9e-06	0	0
GEM R292	A	0.000211872	6.34e-05	0	0
GEM R314	A	5.44e-05	1.47e-05	0	0
GEM R316	A	1.19e-05	0	0	0
GEM R357	A	5.73e-06	0	0	0
GEM R383	A	0.000166071	0.00016431	0	0
GEM R395	A	6.14e-06	0	0	0
GEM R428	A	9.53e-05	4.39e-05	0	0
GEM R435	A	0.000254001	0.000131135	0	0
GEM S147	A	3.03e-05	4.82e-06	0	0
GEM S150	A	6.13e-06	5.08e-06	0	0
GEM S153	A	1.23e-05	1.13e-05	0	0
GEM S162	A	1.72e-05	0	0	0
GEM S174	A	0	4.82e-06	0	0
GEM S181	A	0.000128861	2.72e-05	0	0
GEM S185	A	5.73e-06	4.82e-06	0	0
GEM S189	A	5.73e-06	0	0	0
GEM S197	A	6.13e-06	0	0	0
GEM S209	A	0.000990746	0.00147081	0	0
GEM S218	A	1.15e-05	0	0	0
GEM S221	A	7.73e-05	6.64e-05	0	0
GEM S275	A	0.000382855	0.000439659	0	0
GEM S312	A	0.000690854	9.17e-05	0	0
GEM S313	A	0.000197972	7.45e-05	0	0
GEM S330	A	8.92e-05	0.000103898	0	0
GEM S336	A	9.61e-05	6.29e-05	0	0
GEM S343	A	0.000102253	7.85e-05	0	0
GEM S344	A	0	1.59e-05	0	0
GEM S348	A	2.94e-05	1.75e-05	0	0
GEM S392	A	6.14e-06	1.11e-05	0	0
GEM S398	A	1.23e-05	6.29e-05	0	0
GEM S407	A	3.03e-05	5.3e-05	0	0
GEM S434	A	0.000150524	8.75e-05	0	0
GEM S439	A	0.000143573	0.000120613	0	0
GEM S446	A	2.33e-05	4.82e-06	0	0
GEM S453	A	0.000224142	0.000118629	0	0
GEM S455	A	0.000103886	3.11e-05	0	0
GEM S456	A	7.81e-05	5.08e-06	0	0
GEM S458	A	7.28e-05	0.000108636	0	0
GEM S495	A	6.13e-06	0	0	0
GEM S506	A	0.000112905	5.1e-05	0	0
GEM S507	A	6.01e-05	1.5e-05	0	0
GEM T145	A	2.33e-05	1.02e-05	0	0
GEM T191	A	5.93e-05	2.09e-05	0	0
GEM T214	A	0.000462641	0.000430483	0	0
GEM T227	A	0.000226204	0.000142714	0	0
GEM T251	A	8.96e-05	5.12e-05	0	0
GEM T311	A	0.000530909	0.000401457	0	0
GEM T340	A	5.44e-05	7.1e-05	0	0
GEM T345	A	0.000196342	0.000401855	0	0
GEM T363	A	5.32e-05	5.13e-05	0	0
GEM T365	A	6.54e-05	7.1e-05	0	0
GEM T376	A	0.000167707	0.00024157	0	0
GEM T433	A	0.000239695	0.000239094	0	0
GEM T443	A	7.98e-05	5.07e-05	0	0
GEM T450	A	0.000143161	0.000118099	0	0
GEM T454	A	0.000209027	0.00011434	0	0
GEM T465	A	8.51e-05	4.02e-05	0	0
GEM T474	A	0.000137027	0.000111243	0	0
GEM T488	A	0.000131306	6.59e-05	0	0
GEM V146	A	0.000125569	7.81e-05	0	0
GEM V196	A	4.87e-05	2.12e-05	0	0
GEM V235	A	0.0001489	0.00011782	0	0
GEM V244	A	0.00023888	0.000102232	0	0
GEM V248	A	0.000293273	0.00015915	0	0
GEM V256	A	6.63e-05	6.11e-05	0	0
GEM V272	A	3.68e-05	1.59e-05	0	0
GEM V280	A	0.000218021	0.000109244	0	0
GEM V298	A	0.000203693	6.82e-05	0	0
GEM V302	A	0.000305143	0.000338306	0	0
GEM V326	A	7.89e-05	3.73e-05	0	0
GEM V338	A	5.93e-05	3.06e-05	0	0
GEM V358	A	0.000463412	1.75e-05	0	0
GEM V413	A	9.04e-05	7.95e-05	0	0
GEM V414	A	0.000121465	2.66e-05	0	0
GEM V440	A	0.00030063	0.000216424	0	0
GEM V475	A	7.73e-05	5.12e-05	0	0
GEM V489	A	3.68e-05	2.6e-05	0	0
GEM V511	A	3.07e-05	1.25e-05	0	0
GEM W172	A	1.84e-05	0	0	0
GEM W240	A	2.45e-05	1.47e-05	0	0
GEM W263	A	0.000225386	0.000127454	0	0
GEM W273	A	1.23e-05	1.25e-05	0	0
GEM Y208	A	1.76e-05	4.82e-06	0	0
GEM Y211	A	6.13e-06	1.02e-05	0	0
GEM Y339	A	2.45e-05	0	0	0
GEM Y406	A	1.19e-05	7.81e-05	0	0
GEM Y417	A	0.00011986	4.36e-05	0	0
GEM Y462	A	5.97e-05	3.08e-05	0	0
GEM Y463	A	6.58e-05	1.75e-05	0	0
GEM Y510	A	1.23e-05	6.23e-06	0	0
ZPM D201	A	0	0	0	3.32e-05
ZPM D411	A	0	0	0	2.01e-05
ZPM E289	A	0	0	0	2.7e-05
ZPM E298	A	0	0	0	6.91e-06
ZPM E363	A	0	0	0	1.94e-05
ZPM E410	A	0	0	0	1.11e-05
ZPM E417	A	0	0	0	1.45e-05
ZPM F274	A	0	0	0	2.63e-05
ZPM F297	A	0	0	0	1.31e-05
ZPM F351	A	0	0	0	1.31e-05
ZPM F386	A	0	0	0	1.24e-05
ZPM F98	A	0	0	0	1.52e-05
ZPM G229	A	0	0	0	6.91e-06
ZPM G2	A	0	4.82e-06	0	6.91e-06
ZPM G32	A	0	0	0	6.91e-06
ZPM G88	A	0	0	0	1.24e-05
ZPM H159	A	0	0	0	7.62e-06
ZPM H387	A	0	0	0	1.24e-05
ZPM I150	A	0	0	0	5.53e-06
ZPM I155	A	0	0	0	6.91e-06
ZPM I412	A	0	0	0	1.24e-05
ZPM L143	A	0	0	0	1.31e-05
ZPM L146	A	0	0	0	5.53e-06
ZPM L198	A	0	0	0	1.31e-05
ZPM L288	A	0	0	0	6.91e-06
ZPM M277	A	0	0	0	6.91e-06
ZPM N145	A	0	0	0	1.31e-05
ZPM N161	A	0	0	0	2.29e-05
ZPM N284	A	0	0	0	2.56e-05
ZPM P133	A	0	0	0	1.45e-05
ZPM P415	A	0	0	0	1.45e-05
ZPM Q176	A	0	0	0	2.21e-05
ZPM Q203	A	0	0	0	1.24e-05
ZPM Q296	A	0	0	0	5.53e-06
ZPM Q353	A	0	0	0	1.38e-05
ZPM R47	A	0	0	0	6.91e-06
ZPM R79	A	0	0	0	5.53e-06
ZPM R89	A	0	0	0	7.62e-06
ZPM S228	A	0	0	0	5.88e-05
ZPM S303	A	0	0	0	3.04e-05
ZPM S322	A	0	0	0	6.91e-06
ZPM S366	A	0	0	0	6.43e-05
ZPM W221	A	0	0	0	5.53e-06
ZPM Y224	A	0	0	0	1.8e-05
GEM A157	C	0.000107162	9.51e-05	0	0
GEM A163	C	0.000107162	9.51e-05	0	0
GEM A169	C	0.000107162	9.51e-05	0	0
GEM A198	C	0.000125566	9e-05	0	0
GEM A202	C	0.000137021	9.99e-05	0	0
GEM A230	C	0.000186501	6.23e-06	0	0
GEM A262	C	0.000493306	0.00014982	0	0
GEM A285	C	0.000579594	0.000285926	0	0
GEM A310	C	0.000322719	0.000296976	0	0
GEM A371	C	6.14e-06	5.08e-06	0	0
GEM A385	C	5.73e-06	0	0	0
GEM A426	C	0.000114941	6.48e-05	0	0
GEM A431	C	0.000337465	1.95e-05	0	0
GEM A449	C	1.84e-05	0	0	0
GEM A451	C	0.000332967	6.23e-06	0	0
GEM A473	C	0.000297375	0	0	0
GEM A476	C	5.97e-05	5.08e-06	0	0
GEM A477	C	1.8e-05	4.82e-06	0	0
GEM A478	C	1.19e-05	0	0	0
GEM A482	C	0.000314964	0	0	0
GEM D165	C	5.73e-06	0	0	0
GEM D193	C	0	4.82e-06	0	0
GEM D201	C	1.15e-05	0	0	0
GEM D212	C	2.9e-05	0	0	0
GEM D231	C	0.000204905	3.88e-05	0	0
GEM D249	C	0.00015707	8.72e-05	0	0
GEM D254	C	6.13e-06	2.12e-05	0	0
GEM D291	C	0.000167286	7.38e-05	0	0
GEM D306	C	1.23e-05	6.23e-06	0	0
GEM D353	C	0	4.82e-06	0	0
GEM D360	C	1.8e-05	5.08e-06	0	0
GEM D418	C	1.19e-05	5.08e-06	0	0
GEM D425	C	0.000112493	7.73e-05	0	0
GEM D444	C	6.14e-06	0	0	0
GEM D490	C	6.14e-06	0	0	0
GEM D492	C	1.19e-05	4.82e-06	0	0
GEM E203	C	2.99e-05	4.82e-06	0	0
GEM E210	C	1.8e-05	0	0	0
GEM E219	C	5.73e-06	0	0	0
GEM E233	C	0.000182439	5.08e-06	0	0
GEM E260	C	0.000101847	5.08e-06	0	0
GEM E265	C	0.000107986	5.98e-05	0	0
GEM E277	C	5.73e-06	1.61e-05	0	0
GEM E299	C	0.000372636	0.000219546	0	0
GEM E303	C	3.68e-05	1.95e-05	0	0
GEM E323	C	0.000113708	8.75e-05	0	0
GEM E324	C	3.07e-05	1.25e-05	0	0
GEM E350	C	5.73e-06	1.61e-05	0	0
GEM E351	C	1.76e-05	1.59e-05	0	0
GEM E403	C	0	4.82e-06	0	0
GEM E422	C	0.00020249	0.000120294	0	0
GEM E441	C	0	4.82e-06	0	0
GEM E442	C	0	1.64e-05	0	0
GEM E467	C	6.13e-06	5.08e-06	0	0
GEM E496	C	0	4.82e-06	0	0
GEM F217	C	7.77e-05	2.86e-05	0	0
GEM F247	C	8.26e-05	3.99e-05	0	0
GEM F284	C	0.000274878	0.000271023	0	0
GEM F305	C	0.000100623	6.23e-06	0	0
GEM F315	C	3.03e-05	1.93e-05	0	0
GEM F325	C	3.6e-05	1.61e-05	0	0
GEM F341	C	0.000184487	0.000270704	0	0
GEM F471	C	0	9.63e-06	0	0
GEM F493	C	1.23e-05	2.12e-05	0	0
GEM F500	C	2.99e-05	2.6e-05	0	0
GEM G140	C	1.84e-05	2.94e-05	0	0
GEM G154	C	1.23e-05	2.35e-05	0	0
GEM G156	C	1.23e-05	3.82e-05	0	0
GEM G158	C	5.73e-06	2.24e-05	0	0
GEM G164	C	0	4.82e-06	0	0
GEM G224	C	0.000113311	6.23e-06	0	0
GEM G246	C	0.00013089	8.36e-05	0	0
GEM G270	C	4.21e-05	1.95e-05	0	0
GEM G295	C	4.21e-05	4.82e-06	0	0
GEM G300	C	0.00030146	0.000146948	0	0
GEM G322	C	0.000197972	0.000254284	0	0
GEM G337	C	6.13e-06	1.75e-05	0	0
GEM G374	C	1.19e-05	1.25e-05	0	0
GEM G401	C	1.76e-05	1.73e-05	0	0
GEM G436	C	1.19e-05	0	0	0
GEM G437	C	5.73e-06	4.82e-06	0	0
GEM G452	C	7.28e-05	0.000160752	0	0
GEM G466	C	1.23e-05	6.23e-06	0	0
GEM G470	C	1.84e-05	0	0	0
GEM G479	C	6.14e-06	5.08e-06	0	0
GEM G481	C	1.19e-05	2.35e-05	0	0
GEM G483	C	8.43e-05	0.000124768	0	0
GEM H236	C	2.41e-05	4.82e-06	0	0
GEM H253	C	1.84e-05	5.08e-06	0	0
GEM H257	C	6.14e-06	1.25e-05	0	0
GEM H278	C	1.19e-05	6.23e-06	0	0
GEM H354	C	5.73e-06	0	0	0
GEM H356	C	5.73e-06	0	0	0
GEM H368	C	0	5.08e-06	0	0
GEM H381	C	5.73e-06	0	0	0
GEM H393	C	5.73e-06	0	0	0
GEM H404	C	5.73e-06	0	0	0
GEM H427	C	5.48e-05	2.26e-05	0	0
GEM H430	C	1.84e-05	6.23e-06	0	0
GEM H491	C	6.13e-06	0	0	0
GEM I206	C	1.19e-05	5.08e-06	0	0
GEM I238	C	1.19e-05	0	0	0
GEM I266	C	5.28e-05	5.08e-06	0	0
GEM I269	C	4.87e-05	1.13e-05	0	0
GEM I304	C	2.45e-05	1.61e-05	0	0
GEM I331	C	6.63e-05	1.47e-05	0	0
GEM I332	C	5.36e-05	0	0	0
GEM I355	C	5.73e-06	1.73e-05	0	0
GEM I464	C	6.14e-06	5.08e-06	0	0
GEM I485	C	5.97e-05	9.9e-06	0	0
GEM K281	C	6.13e-06	0	0	0
GEM K296	C	2.99e-05	1.25e-05	0	0
GEM K329	C	0.000331307	0.000169127	0	0
GEM K347	C	4.13e-05	5.08e-06	0	0
GEM K352	C	5.73e-06	9.63e-06	0	0
GEM K372	C	6.75e-05	0	0	0
GEM K409	C	5.73e-06	0	0	0
GEM K411	C	4.75e-05	0.000112474	0	0
GEM K461	C	0.000112905	5.58e-05	0	0
GEM L188	C	6.14e-06	0	0	0
GEM L199	C	2.37e-05	4.82e-06	0	0
GEM L200	C	0.000117811	2.24e-05	0	0
GEM L207	C	1.8e-05	0	0	0
GEM L226	C	1.19e-05	0	0	0
GEM L229	C	0.000145587	1.45e-05	0	0
GEM L234	C	0.000256421	0	0	0
GEM L250	C	9.04e-05	6.85e-05	0	0
GEM L252	C	1.19e-05	1.64e-05	0	0
GEM L258	C	6.13e-06	5.08e-06	0	0
GEM L259	C	0	5.08e-06	0	0
GEM L264	C	0.000289596	0.000115835	0	0
GEM L267	C	7.85e-05	0	0	0
GEM L271	C	0	1.13e-05	0	0
GEM L282	C	1.19e-05	6.23e-06	0	0
GEM L288	C	0.000217599	4.87e-05	0	0
GEM L289	C	0.000276508	0.000291084	0	0
GEM L290	C	0.000323949	0.000264977	0	0
GEM L308	C	0.000191847	0.000304174	0	0
GEM L309	C	0.000401271	0.000562971	0	0
GEM L320	C	5.73e-06	6.23e-06	0	0
GEM L328	C	0.000452384	0.000620435	0	0
GEM L333	C	2.99e-05	1.11e-05	0	0
GEM L334	C	0.000202887	0.000305988	0	0
GEM L342	C	2.99e-05	6.23e-06	0	0
GEM L346	C	0.00017915	5.31e-05	0	0
GEM L349	C	0.000151336	4.82e-06	0	0
GEM L359	C	0	1.13e-05	0	0
GEM L377	C	1.23e-05	0	0	0
GEM L384	C	1.23e-05	0	0	0
GEM L389	C	5.73e-06	0	0	0
GEM L416	C	8.34e-05	5.81e-05	0	0
GEM L419	C	2.29e-05	4.82e-06	0	0
GEM L420	C	0.000185305	9.94e-05	0	0
GEM L421	C	0.000301866	0.000132271	0	0
GEM L424	C	9.16e-05	8.36e-05	0	0
GEM L429	C	0.000348515	0.000101159	0	0
GEM L448	C	0	5.08e-06	0	0
GEM L459	C	1.23e-05	0	0	0
GEM L484	C	4.75e-05	2.6e-05	0	0
GEM M166	C	5.73e-06	0	0	0
GEM M223	C	0.000237665	7.87e-05	0	0
GEM M237	C	6.13e-06	0	0	0
GEM M268	C	0.000151736	9.9e-06	0	0
GEM M276	C	3.64e-05	5.08e-06	0	0
GEM M301	C	0.000197975	6.46e-05	0	0
GEM M307	C	1.23e-05	0	0	0
GEM M317	C	2.95e-05	0	0	0
GEM M318	C	5.73e-06	0	0	0
GEM M402	C	0.000102259	0	0	0
GEM M408	C	1.8e-05	6.29e-05	0	0
GEM M423	C	3.68e-05	5.38e-05	0	0
GEM M487	C	1.19e-05	0	0	0
GEM N170	C	0	4.82e-06	0	0
GEM N228	C	2.33e-05	2.89e-05	0	0
GEM N287	C	0.000397582	0.000105314	0	0
GEM N293	C	6.63e-05	1.13e-05	0	0
GEM N319	C	5.73e-06	0	0	0
GEM N335	C	0.000168519	0.000214954	0	0
GEM N412	C	9.65e-05	4.96e-05	0	0
GEM N486	C	1.8e-05	4.82e-06	0	0
GEM N494	C	5.73e-06	0	0	0
GEM P204	C	1.23e-05	4.82e-06	0	0
GEM P205	C	1.19e-05	0	0	0
GEM P213	C	0	4.82e-06	0	0
GEM P245	C	0.000101022	3.93e-05	0	0
GEM P279	C	1.19e-05	2.12e-05	0	0
GEM P286	C	0.000376316	0.000232581	0	0
GEM P415	C	0.000132536	7.37e-05	0	0
GEM P432	C	8.47e-05	0.000128169	0	0
GEM Q141	C	0	6.23e-06	0	0
GEM Q194	C	5.73e-06	0	0	0
GEM Q255	C	1.23e-05	0	0	0
GEM Q294	C	3.07e-05	1.61e-05	0	0
GEM Q321	C	0.000202481	0.000369629	0	0
GEM Q378	C	9.45e-05	0.000145003	0	0
GEM Q379	C	9.65e-05	0.000124582	0	0
GEM Q380	C	1.84e-05	8.22e-05	0	0
GEM Q382	C	5.73e-06	9.9e-06	0	0
GEM Q445	C	0	1.64e-05	0	0
GEM Q460	C	0.000127617	7.99e-05	0	0
GEM Q509	C	6.13e-06	0	0	0
GEM R142	C	0	4.82e-06	0	0
GEM R167	C	5.73e-06	0	0	0
GEM R180	C	8.34e-05	0.000103026	0	0
GEM R232	C	1.19e-05	1.52e-05	0	0
GEM R243	C	1.23e-05	0	0	0
GEM R274	C	0.000213531	0.000154558	0	0
GEM R292	C	7.32e-05	2.6e-05	0	0
GEM R314	C	3.68e-05	1.95e-05	0	0
GEM R316	C	5.89e-05	2.09e-05	0	0
GEM R383	C	0	4.82e-06	0	0
GEM R428	C	9.61e-05	6.87e-05	0	0
GEM R435	C	6.1e-05	6.34e-05	0	0
GEM S147	C	6.13e-06	4.82e-06	0	0
GEM S150	C	0	4.82e-06	0	0
GEM S153	C	6.14e-06	4.82e-06	0	0
GEM S162	C	6.14e-06	0	0	0
GEM S174	C	6.13e-06	0	0	0
GEM S185	C	5.73e-06	5.08e-06	0	0
GEM S189	C	0.000123133	2.24e-05	0	0
GEM S197	C	1.23e-05	3.25e-05	0	0
GEM S209	C	0.000680269	9.9e-06	0	0
GEM S218	C	1.19e-05	2.69e-05	0	0
GEM S275	C	2.95e-05	6.23e-06	0	0
GEM S312	C	0.000273213	2.6e-05	0	0
GEM S313	C	5.48e-05	3.4e-05	0	0
GEM S330	C	0.000132114	6.09e-05	0	0
GEM S336	C	7.77e-05	7.25e-05	0	0
GEM S343	C	0.000178759	0.000270152	0	0
GEM S344	C	0.000144388	0.00021076	0	0
GEM S348	C	1.84e-05	4.82e-06	0	0
GEM S398	C	1.15e-05	4.82e-06	0	0
GEM S407	C	7.85e-05	7.25e-05	0	0
GEM S434	C	0.000114932	5.04e-05	0	0
GEM S439	C	3.68e-05	1.64e-05	0	0
GEM S446	C	4.17e-05	3.85e-05	0	0
GEM S453	C	3.56e-05	3.08e-05	0	0
GEM S455	C	1.8e-05	4.82e-06	0	0
GEM S456	C	1.19e-05	0	0	0
GEM S495	C	1.76e-05	6.23e-06	0	0
GEM S504	C	5.73e-06	0	0	0
GEM S506	C	2.99e-05	2.01e-05	0	0
GEM S507	C	6.14e-06	5.08e-06	0	0
GEM T191	C	0	4.82e-06	0	0
GEM T214	C	5.73e-06	4.82e-06	0	0
GEM T227	C	9.53e-05	0	0	0
GEM T251	C	9.69e-05	3.06e-05	0	0
GEM T311	C	0.000184874	6.51e-05	0	0
GEM T340	C	0.000138251	0.000194892	0	0
GEM T345	C	7.85e-05	0.000111058	0	0
GEM T363	C	5.73e-06	0	0	0
GEM T365	C	6.13e-06	0	0	0
GEM T376	C	0	5.08e-06	0	0
GEM T433	C	4.17e-05	4.05e-05	0	0
GEM T450	C	6.13e-06	0	0	0
GEM T454	C	5.97e-05	9.9e-06	0	0
GEM T465	C	6.13e-06	0	0	0
GEM T474	C	7.28e-05	0.000108636	0	0
GEM V146	C	0.000101029	9.51e-05	0	0
GEM V196	C	5.73e-06	0	0	0
GEM V235	C	1.19e-05	0	0	0
GEM V248	C	0.000289575	4.95e-05	0	0
GEM V256	C	1.19e-05	1.02e-05	0	0
GEM V272	C	1.84e-05	0	0	0
GEM V280	C	2.41e-05	1.11e-05	0	0
GEM V298	C	0.000609865	0.000366003	0	0
GEM V302	C	7.16e-05	9.63e-06	0	0
GEM V326	C	0.000355435	0	0	0
GEM V338	C	3.56e-05	5.08e-06	0	0
GEM V358	C	0.000347267	0	0	0
GEM V413	C	0.000103486	5.81e-05	0	0
GEM V414	C	5.28e-05	6.23e-06	0	0
GEM V440	C	6.13e-06	0	0	0
GEM V475	C	3.56e-05	2.6e-05	0	0
GEM W172	C	1.19e-05	0	0	0
GEM W240	C	1.84e-05	9.9e-06	0	0
GEM W263	C	0.00033051	0.000153749	0	0
GEM W273	C	1.19e-05	1.02e-05	0	0
GEM Y208	C	4.09e-05	2.09e-05	0	0
GEM Y211	C	5.4e-05	4.5e-05	0	0
GEM Y339	C	0.00021516	0.000297863	0	0
GEM Y406	C	0.000131718	7.51e-05	0	0
GEM Y417	C	0.00813947	0.0165867	0	0
GEM Y462	C	6.09e-05	3.48e-05	0	0
GEM Y463	C	6.54e-05	2.49e-05	0	0
GEM Y510	C	0.000102259	7.21e-05	0	0
ZPM A311	C	0	0	0	6.91e-06
ZPM A356	C	0	0	0	1.38e-05
ZPM A391	C	0	0	0	5.53e-06
ZPM A392	C	0	0	0	1.11e-05
ZPM D136	C	0	0	0	2.7e-05
ZPM D153	C	0	0	0	1.24e-05
ZPM D394	C	0	0	0	5.53e-06
ZPM E151	C	0	0	0	2.01e-05
ZPM E263	C	0	0	0	6.91e-06
ZPM E273	C	0	0	0	6.91e-06
ZPM E298	C	0	0	0	6.91e-06
ZPM E307	C	0	0	0	7.62e-06
ZPM F129	C	0	0	0	7.62e-06
ZPM F297	C	0	0	0	2.14e-05
ZPM F326	C	0	0	0	1.38e-05
ZPM F351	C	0	0	0	1.31e-05
ZPM G313	C	0	0	0	3.87e-05
ZPM H199	C	0	0	0	6.91e-06
ZPM H387	C	0	0	0	2.14e-05
ZPM I286	C	0	0	0	1.11e-05
ZPM I55	C	0	0	0	5.53e-06
ZPM K187	C	0	0	0	5.53e-06
ZPM K225	C	0	0	0	1.38e-05
ZPM L112	C	0	0	0	5.53e-06
ZPM L125	C	0	0	0	1.24e-05
ZPM L143	C	0	0	0	3.87e-05
ZPM L147	C	0	0	0	1.11e-05
ZPM L198	C	0	0	0	6.91e-06
ZPM L275	C	0	0	0	7.62e-06
ZPM L314	C	0	0	0	1.38e-05
ZPM L96	C	0	0	0	7.62e-06
ZPM M300	C	0	0	0	6.91e-06
ZPM N120	C	0	0	0	5.53e-06
ZPM N284	C	0	0	0	6.91e-06
ZPM P142	C	0	0	0	1.31e-05
ZPM P152	C	0	0	0	2.01e-05
ZPM Q114	C	0	0	0	1.45e-05
ZPM Q203	C	0	0	0	5.53e-06
ZPM Q271	C	0	0	0	1.8e-05
ZPM Q296	C	0	0	0	1.38e-05
ZPM Q324	C	0	0	0	6.91e-06
ZPM Q328	C	0	0	0	5.53e-06
ZPM R180	C	0	0	0	2.49e-05
ZPM R301	C	0	0	0	7.62e-06
ZPM R306	C	0	0	0	5.53e-06
ZPM R315	C	0	0	0	6.91e-06
ZPM S126	C	0	0	0	3.46e-05
ZPM S132	C	0	0	0	6.91e-06
ZPM S191	C	0	0	0	1.38e-05
ZPM S302	C	0	0	0	7.62e-06
ZPM S418	C	0	0	0	5.53e-06
ZPM T166	C	0	0	0	7.54e-05
ZPM T295	C	0	0	0	7.62e-06
ZPM V319	C	0	0	0	1.11e-05
ZPM V381	C	0	0	0	1.24e-05
GEM A157	D	0	2.49e-05	0	0
GEM A163	D	1.19e-05	0	0	0
GEM A168	D	0	9.63e-06	0	0
GEM A169	D	2.45e-05	1.61e-05	0	0
GEM A187	D	1.23e-05	0	0	0
GEM A192	D	2.9e-05	4.82e-06	0	0
GEM A198	D	1.8e-05	4.82e-06	0	0
GEM A202	D	4.17e-05	1.59e-05	0	0
GEM A220	D	3.56e-05	2.58e-05	0	0
GEM A230	D	0.000132932	1.52e-05	0	0
GEM A241	D	0.000114935	2.43e-05	0	0
GEM A262	D	1.84e-05	2.26e-05	0	0
GEM A285	D	6.13e-06	9.9e-06	0	0
GEM A310	D	3.03e-05	2.69e-05	0	0
GEM A371	D	0.000131708	0.000137088	0	0
GEM A373	D	4.17e-05	8.22e-05	0	0
GEM A385	D	3.68e-05	1.25e-05	0	0
GEM A426	D	0.000227015	0.00016259	0	0
GEM A431	D	3.07e-05	5.08e-06	0	0
GEM A438	D	1.23e-05	0	0	0
GEM A449	D	6.13e-06	5.08e-06	0	0
GEM A451	D	1.23e-05	0	0	0
GEM A473	D	0	4.82e-06	0	0
GEM A478	D	0	4.82e-06	0	0
GEM A482	D	6.5e-05	3.25e-05	0	0
GEM C261	D	2.41e-05	9.9e-06	0	0
GEM C297	D	0.000147673	0	0	0
GEM C327	D	1.23e-05	5.08e-06	0	0
GEM E203	D	3.6e-05	9.63e-06	0	0
GEM E210	D	1.19e-05	3.32e-05	0	0
GEM E219	D	2.45e-05	3.37e-05	0	0
GEM E233	D	0.000250338	6.22e-05	0	0
GEM E260	D	0.000125978	3.17e-05	0	0
GEM E265	D	2.45e-05	1.13e-05	0	0
GEM E277	D	6.67e-05	2.74e-05	0	0
GEM E299	D	2.99e-05	4.7e-05	0	0
GEM E303	D	2.41e-05	6.23e-06	0	0
GEM E323	D	3.6e-05	1.87e-05	0	0
GEM E324	D	1.8e-05	1.73e-05	0	0
GEM E350	D	1.19e-05	1.98e-05	0	0
GEM E351	D	1.84e-05	1.11e-05	0	0
GEM E403	D	1.8e-05	4.82e-06	0	0
GEM E422	D	0.000102259	2.49e-05	0	0
GEM E441	D	4.25e-05	2.6e-05	0	0
GEM E442	D	2.41e-05	2.97e-05	0	0
GEM E467	D	0	2.35e-05	0	0
GEM E469	D	4.21e-05	3.6e-05	0	0
GEM E496	D	6.13e-05	9.9e-06	0	0
GEM E503	D	4.29e-05	1.61e-05	0	0
GEM F217	D	5.32e-05	5.08e-06	0	0
GEM F247	D	6.14e-06	1.64e-05	0	0
GEM F284	D	4.25e-05	4.82e-06	0	0
GEM F305	D	0.000208615	0.000169788	0	0
GEM F315	D	1.23e-05	5.08e-06	0	0
GEM F325	D	1.23e-05	0	0	0
GEM F341	D	3.03e-05	0	0	0
GEM F493	D	0.000209021	0.000118629	0	0
GEM F500	D	6.55e-05	3.23e-05	0	0
GEM G140	D	1.8e-05	1.75e-05	0	0
GEM G154	D	5.44e-05	4.38e-05	0	0
GEM G156	D	6.05e-05	4.47e-05	0	0
GEM G158	D	3.03e-05	1.11e-05	0	0
GEM G224	D	0.000343559	0.000163063	0	0
GEM G246	D	8.43e-05	1.52e-05	0	0
GEM G270	D	0.000377158	0.000256666	0	0
GEM G295	D	3.6e-05	9.63e-06	0	0
GEM G300	D	9.49e-05	7.9e-05	0	0
GEM G322	D	3.56e-05	0	0	0
GEM G374	D	4.17e-05	5.1e-05	0	0
GEM G401	D	4.74e-05	6.14e-05	0	0
GEM G436	D	6.13e-06	4.82e-06	0	0
GEM G437	D	5.73e-06	6.23e-06	0	0
GEM G452	D	4.25e-05	4.84e-05	0	0
GEM G470	D	6.14e-06	1.75e-05	0	0
GEM G479	D	6.13e-06	2.77e-05	0	0
GEM G481	D	0.000215151	0.000426575	0	0
GEM G483	D	8.34e-05	4.36e-05	0	0
GEM H236	D	5.4e-05	2.24e-05	0	0
GEM H253	D	0.000137445	7.93e-05	0	0
GEM H257	D	0.000174246	5.58e-05	0	0
GEM H278	D	3.03e-05	1.61e-05	0	0
GEM H354	D	0.00010185	0.000301716	0	0
GEM H356	D	4.21e-05	7.73e-05	0	0
GEM H368	D	0.000138263	0.000141641	0	0
GEM H381	D	1.76e-05	1.5e-05	0	0
GEM H393	D	5.73e-06	5.08e-06	0	0
GEM H404	D	8.63e-05	0	0	0
GEM H427	D	8.3e-05	4.36e-05	0	0
GEM H430	D	6.13e-06	1.61e-05	0	0
GEM H447	D	9.57e-05	5.32e-05	0	0
GEM H457	D	6.13e-06	4.82e-06	0	0
GEM H491	D	0.000245004	0.000133873	0	0
GEM I148	D	0.000107162	9.51e-05	0	0
GEM I178	D	0.000107162	9.51e-05	0	0
GEM I238	D	0.00038487	8.49e-05	0	0
GEM I266	D	0.000290831	1.47e-05	0	0
GEM I269	D	0.000586557	0.000207437	0	0
GEM I304	D	0.000291255	9.9e-06	0	0
GEM I331	D	0	4.82e-06	0	0
GEM I332	D	5.73e-06	0	0	0
GEM I355	D	6.59e-05	9.78e-05	0	0
GEM I362	D	0.000332129	0.000131742	0	0
GEM I367	D	0.000256456	0.000106241	0	0
GEM I390	D	6.14e-06	0	0	0
GEM I485	D	1.19e-05	5.08e-06	0	0
GEM I498	D	0.000148891	9.6e-05	0	0
GEM I502	D	1.19e-05	1.47e-05	0	0
GEM I508	D	1.84e-05	4.82e-06	0	0
GEM K179	D	6.14e-06	4.82e-06	0	0
GEM K242	D	3.6e-05	1.02e-05	0	0
GEM K281	D	1.15e-05	1.47e-05	0	0
GEM K296	D	3.6e-05	0	0	0
GEM K329	D	8.88e-05	5.08e-06	0	0
GEM K347	D	0	4.82e-06	0	0
GEM K361	D	0.000108801	0.000275685	0	0
GEM K372	D	2.41e-05	7.23e-05	0	0
GEM K409	D	0	5.08e-06	0	0
GEM K411	D	6.13e-06	0	0	0
GEM L176	D	6.13e-06	0	0	0
GEM L190	D	5.73e-06	0	0	0
GEM L199	D	1.19e-05	0	0	0
GEM L200	D	1.19e-05	0	0	0
GEM L207	D	6.13e-06	0	0	0
GEM L225	D	8.39e-05	2.09e-05	0	0
GEM L226	D	8.34e-05	1.02e-05	0	0
GEM L229	D	0.000197154	2.94e-05	0	0
GEM L234	D	0.000258513	4.81e-05	0	0
GEM L250	D	0.000182039	0.000108715	0	0
GEM L252	D	0.000335826	0.000120653	0	0
GEM L258	D	4.17e-05	9.9e-06	0	0
GEM L259	D	3.64e-05	4.82e-06	0	0
GEM L264	D	5.73e-06	1.11e-05	0	0
GEM L267	D	0.000209836	9.71e-05	0	0
GEM L271	D	0.000236012	0.000107034	0	0
GEM L282	D	1.8e-05	4.82e-06	0	0
GEM L283	D	6.13e-06	1.95e-05	0	0
GEM L288	D	5.73e-06	0	0	0
GEM L289	D	0	5.08e-06	0	0
GEM L290	D	6.14e-06	6.23e-06	0	0
GEM L308	D	0.000132939	4.53e-05	0	0
GEM L309	D	0.00015093	5.01e-05	0	0
GEM L320	D	0.000120262	6.77e-05	0	0
GEM L328	D	1.19e-05	0	0	0
GEM L346	D	0.000300206	0.000248504	0	0
GEM L349	D	0.000215539	0	0	0
GEM L359	D	5.93e-05	0	0	0
GEM L366	D	7.69e-05	9.29e-05	0	0
GEM L369	D	2.95e-05	7.23e-05	0	0
GEM L375	D	6.13e-06	5.08e-06	0	0
GEM L377	D	0.00010758	0.000116139	0	0
GEM L384	D	0	6.23e-06	0	0
GEM L387	D	5.73e-06	0	0	0
GEM L391	D	0	5.08e-06	0	0
GEM L405	D	6.13e-06	6.23e-06	0	0
GEM L419	D	7.12e-05	0.000130287	0	0
GEM L420	D	0.000206172	5.47e-05	0	0
GEM L421	D	0.000235215	5.98e-05	0	0
GEM L424	D	8.43e-05	0.000115742	0	0
GEM L429	D	0.000364874	1.59e-05	0	0
GEM L448	D	4.25e-05	1.64e-05	0	0
GEM L484	D	3.64e-05	1.11e-05	0	0
GEM L499	D	5.36e-05	2.01e-05	0	0
GEM M166	D	1.8e-05	1.11e-05	0	0
GEM M195	D	0.000113296	9.51e-05	0	0
GEM M222	D	0.000237653	0.000106426	0	0
GEM M223	D	0.000398408	9.54e-05	0	0
GEM M237	D	3.03e-05	9.63e-06	0	0
GEM M268	D	0.000472044	9.28e-05	0	0
GEM M276	D	4.83e-05	1.47e-05	0	0
GEM M301	D	1.76e-05	1.11e-05	0	0
GEM M307	D	0.000411058	0.000369154	0	0
GEM M317	D	1.84e-05	4.82e-06	0	0
GEM M318	D	0.000262599	5.08e-06	0	0
GEM M370	D	0.000256056	0.000101424	0	0
GEM M397	D	1.19e-05	0	0	0
GEM M402	D	0.000131711	0	0	0
GEM M423	D	0.000262608	2.92e-05	0	0
GEM M487	D	0	4.82e-06	0	0
GEM M505	D	1.23e-05	0	0	0
GEM M513	D	6.13e-06	0	0	0
GEM N161	D	4.25e-05	4.05e-05	0	0
GEM N170	D	1.19e-05	1.25e-05	0	0
GEM N184	D	5.73e-06	9.63e-06	0	0
GEM N228	D	6.63e-05	4.1e-05	0	0
GEM N239	D	0.000138257	0.000124582	0	0
GEM N287	D	0.000103895	4.36e-05	0	0
GEM N293	D	0.000217203	8.77e-05	0	0
GEM N319	D	0.000190202	0.000213142	0	0
GEM N335	D	2.37e-05	1.13e-05	0	0
GEM N399	D	0	1.13e-05	0	0
GEM N412	D	3.52e-05	1.95e-05	0	0
GEM N486	D	7.12e-05	3.34e-05	0	0
GEM N494	D	0.000402889	0.000374079	0	0
GEM P173	D	6.13e-06	0	0	0
GEM P175	D	1.19e-05	0	0	0
GEM P204	D	6.14e-06	0	0	0
GEM P205	D	3.03e-05	0	0	0
GEM P213	D	4.7e-05	1.13e-05	0	0
GEM P216	D	0.000136621	2.24e-05	0	0
GEM P245	D	9.74e-05	9.9e-06	0	0
GEM P279	D	6.13e-06	9.9e-06	0	0
GEM P286	D	6.13e-06	9.9e-06	0	0
GEM P415	D	6.59e-05	0	0	0
GEM P432	D	6.13e-06	4.82e-06	0	0
GEM P501	D	6.05e-05	4.82e-06	0	0
GEM Q143	D	2.41e-05	2.24e-05	0	0
GEM Q194	D	2.37e-05	1.11e-05	0	0
GEM Q255	D	0.000211488	0.000123166	0	0
GEM Q294	D	0.000186926	4.53e-05	0	0
GEM Q321	D	0.000139475	4.34e-05	0	0
GEM Q378	D	1.8e-05	6.74e-05	0	0
GEM Q379	D	4.79e-05	6.26e-05	0	0
GEM Q382	D	1.19e-05	9.63e-06	0	0
GEM Q445	D	0.000160758	0.00012543	0	0
GEM Q460	D	6.13e-06	0	0	0
GEM R167	D	6.13e-06	0	0	0
GEM R215	D	4.87e-05	1.87e-05	0	0
GEM R232	D	0.000117808	0.000103898	0	0
GEM R243	D	5.73e-06	0	0	0
GEM R274	D	0.000114929	1.02e-05	0	0
GEM R292	D	0.000293273	0.000322384	0	0
GEM R314	D	2.41e-05	0	0	0
GEM R316	D	1.15e-05	0	0	0
GEM R357	D	6.14e-06	0	0	0
GEM R428	D	0.000113311	4.05e-05	0	0
GEM S147	D	0	4.82e-06	0	0
GEM S150	D	1.19e-05	1.11e-05	0	0
GEM S153	D	2.99e-05	2.24e-05	0	0
GEM S181	D	5.73e-06	0	0	0
GEM S197	D	3.03e-05	0	0	0
GEM S209	D	0.000782095	1.5e-05	0	0
GEM S218	D	3.52e-05	4.82e-06	0	0
GEM S221	D	1.76e-05	1.5e-05	0	0
GEM S275	D	5.48e-05	1.13e-05	0	0
GEM S312	D	0.000241297	0	0	0
GEM S313	D	1.84e-05	0	0	0
GEM S330	D	1.19e-05	0	0	0
GEM S336	D	6.13e-06	0	0	0
GEM S343	D	6.75e-05	0	0	0
GEM S344	D	0	4.82e-06	0	0
GEM S398	D	1.23e-05	5.08e-06	0	0
GEM S434	D	6.13e-06	0	0	0
GEM S439	D	0	2.24e-05	0	0
GEM S446	D	0.000112893	3e-05	0	0
GEM S453	D	6.13e-06	4.82e-06	0	0
GEM S455	D	6.13e-06	4.82e-06	0	0
GEM S456	D	0	6.23e-06	0	0
GEM S458	D	0	6.23e-06	0	0
GEM S495	D	6.01e-05	3.25e-05	0	0
GEM S504	D	0.000251559	0.000311855	0	0
GEM S506	D	0.000263826	0.000324321	0	0
GEM S507	D	5.73e-06	4.82e-06	0	0
GEM T145	D	0.000101029	9.51e-05	0	0
GEM T191	D	0.000107162	9.51e-05	0	0
GEM T214	D	3.68e-05	2.26e-05	0	0
GEM T227	D	0.000531669	9.37e-05	0	0
GEM T251	D	0.000429059	8.66e-05	0	0
GEM T311	D	4.79e-05	0	0	0
GEM T363	D	0.000168116	0.000225212	0	0
GEM T365	D	0.000174252	0.000332074	0	0
GEM T376	D	0.000191417	4.36e-05	0	0
GEM T433	D	2.86e-05	4.82e-06	0	0
GEM T443	D	0.000338692	9.63e-06	0	0
GEM T450	D	6.14e-06	0	0	0
GEM T454	D	5.73e-06	4.82e-06	0	0
GEM T488	D	0.000555067	0.00032317	0	0
GEM V146	D	0	4.82e-06	0	0
GEM V196	D	5.48e-05	1.61e-05	0	0
GEM V235	D	5.4e-05	1.52e-05	0	0
GEM V244	D	1.19e-05	1.98e-05	0	0
GEM V248	D	2.41e-05	5.08e-06	0	0
GEM V256	D	0.000181613	5.18e-05	0	0
GEM V272	D	0.000181604	5.4e-05	0	0
GEM V280	D	1.19e-05	1.02e-05	0	0
GEM V298	D	5.4e-05	9.63e-06	0	0
GEM V302	D	1.23e-05	0	0	0
GEM V326	D	1.19e-05	0	0	0
GEM V338	D	6.14e-06	0	0	0
GEM V358	D	0.000684264	3.79e-05	0	0
GEM V414	D	3.03e-05	0	0	0
GEM V489	D	9.69e-05	0.000141165	0	0
GEM V511	D	0.000251559	0.000329403	0	0
GEM W240	D	8.47e-05	7.84e-05	0	0
GEM W263	D	2.41e-05	1.52e-05	0	0
GEM W273	D	4.21e-05	9.9e-06	0	0
GEM Y208	D	4.87e-05	2.24e-05	0	0
GEM Y211	D	4.25e-05	2.6e-05	0	0
GEM Y339	D	1.23e-05	9.9e-06	0	0
GEM Y406	D	5.73e-06	9.63e-06	0	0
GEM Y417	D	2.45e-05	0.000155828	0	0
GEM Y462	D	0	4.82e-06	0	0
GEM Y463	D	0	4.82e-06	0	0
GEM Y510	D	3.03e-05	2.63e-05	0	0
ZPM A106	D	0	0	0	5.53e-06
ZPM A7	D	0	0	0	5.53e-06
ZPM C8	D	0	0	0	7.62e-06
ZPM F129	D	0	0	0	5.53e-06
ZPM F274	D	0	0	0	6.91e-06
ZPM G229	D	0	0	0	6.91e-06
ZPM G290	D	0	0	0	1.45e-05
ZPM H226	D	0	0	0	3.8e-05
ZPM I200	D	0	0	0	1.94e-05
ZPM I305	D	0	0	0	2.49e-05
ZPM I312	D	0	0	0	3.59e-05
ZPM I352	D	0	0	0	2.7e-05
ZPM K163	D	0	0	0	5.53e-06
ZPM K190	D	0	0	0	4.15e-05
ZPM K317	D	0	0	0	1.11e-05
ZPM K331	D	0	0	0	2.01e-05
ZPM L112	D	0	0	0	7.62e-06
ZPM L139	D	0	0	0	1.24e-05
ZPM L192	D	0	0	0	1.87e-05
ZPM L198	D	0	0	0	5.53e-06
ZPM L281	D	0	0	0	5.53e-06
ZPM L291	D	0	0	0	6.91e-06
ZPM L308	D	0	0	0	1.66e-05
ZPM L332	D	0	0	0	7.62e-06
ZPM L96	D	0	0	0	7.62e-06
ZPM P142	D	0	0	0	7.62e-06
ZPM P152	D	0	0	0	2.98e-05
ZPM P193	D	0	0	0	5.53e-06
ZPM P236	D	0	0	0	2.21e-05
ZPM Q123	D	0	0	0	5.53e-06
ZPM Q230	D	0	0	0	5.53e-06
ZPM Q372	D	0	0	0	1.31e-05
ZPM Q423	D	0	0	0	5.53e-06
ZPM R180	D	0	0	0	7.62e-06
ZPM R81	D	0	0	0	7.62e-06
ZPM S184	D	0	0	0	5.05e-05
ZPM S189	D	0	0	0	1.52e-05
ZPM S191	D	0	0	0	1.31e-05
ZPM S270	D	0	0	0	1.38e-05
ZPM S321	D	0	0	0	5.53e-06
ZPM S322	D	0	0	0	3.11e-05
ZPM S323	D	0	0	0	6.91e-06
ZPM S354	D	0	0	0	6.91e-06
ZPM S358	D	0	0	0	1.24e-05
ZPM S418	D	0	0	0	1.38e-05
ZPM S420	D	0	0	0	1.45e-05
ZPM T24	D	0	0	0	7.62e-06
ZPM T285	D	0	0	0	6.91e-06
ZPM T295	D	0	0	0	6.91e-06
ZPM T330	D	0	0	0	7.62e-06
ZPM T59	D	0	0	0	7.62e-06
ZPM T87	D	0	0	0	7.62e-06
ZPM V101	D	0	0	0	7.62e-06
ZPM V319	D	0	0	0	2.77e-05
ZPM Y156	D	0	0	0	4.08e-05
ZPM Y6	D	1.19e-05	0	0	6.91e-06
GEM A157	E	2.86e-05	0	0	0
GEM A163	E	5.73e-06	0	0	0
GEM A168	E	0.000128861	2.72e-05	0	0
GEM A169	E	0	4.82e-06	0	0
GEM A187	E	5.73e-06	0	0	0
GEM A192	E	6.13e-06	0	0	0
GEM A220	E	4.13e-05	1.61e-05	0	0
GEM A230	E	7.2e-05	1.52e-05	0	0
GEM A241	E	1.15e-05	2.24e-05	0	0
GEM A262	E	9.65e-05	1.95e-05	0	0
GEM A285	E	4.74e-05	1.61e-05	0	0
GEM A310	E	3.68e-05	4.82e-06	0	0
GEM A371	E	6.75e-05	0	0	0
GEM A373	E	1.19e-05	0	0	0
GEM A385	E	0	6.23e-06	0	0
GEM A426	E	2.45e-05	1.73e-05	0	0
GEM A431	E	5.73e-06	1.11e-05	0	0
GEM A438	E	0.000173028	6.54e-05	0	0
GEM A451	E	1.72e-05	9.9e-06	0	0
GEM A468	E	0.000172207	0.000127376	0	0
GEM A473	E	3.68e-05	6.23e-06	0	0
GEM A476	E	2.95e-05	0	0	0
GEM A477	E	5.73e-06	4.82e-06	0	0
GEM A478	E	6.13e-06	4.82e-06	0	0
GEM A482	E	0.000111263	6.23e-06	0	0
GEM C261	E	0.000153804	5.81e-05	0	0
GEM C297	E	0.000321505	0.000250261	0	0
GEM C327	E	0.000161979	6.32e-05	0	0
GEM C410	E	0.000115759	8.32e-05	0	0
GEM D149	E	1.84e-05	4.13e-05	0	0
GEM D155	E	3.07e-05	9.9e-06	0	0
GEM D165	E	0.000134588	2.74e-05	0	0
GEM D193	E	1.8e-05	0	0	0
GEM D201	E	5.73e-06	0	0	0
GEM D212	E	0.000156655	9.4e-05	0	0
GEM D231	E	7.12e-05	5.08e-06	0	0
GEM D249	E	7.81e-05	1.64e-05	0	0
GEM D254	E	1.76e-05	1.02e-05	0	0
GEM D291	E	1.76e-05	6.23e-06	0	0
GEM D306	E	0.00018038	6.09e-05	0	0
GEM D353	E	0.000323946	0.000349888	0	0
GEM D360	E	5.52e-05	0.000111058	0	0
GEM D364	E	1.23e-05	6.23e-06	0	0
GEM D418	E	3.03e-05	2.09e-05	0	0
GEM D425	E	0.000114535	5.78e-05	0	0
GEM D444	E	0.000161573	8.46e-05	0	0
GEM D480	E	1.8e-05	9.63e-06	0	0
GEM D490	E	3.64e-05	2.6e-05	0	0
GEM D492	E	6.14e-06	2.09e-05	0	0
GEM D497	E	0.000246643	9.63e-05	0	0
GEM F217	E	1.19e-05	1.11e-05	0	0
GEM F247	E	2.99e-05	1.02e-05	0	0
GEM F284	E	0.000245831	5.83e-05	0	0
GEM F305	E	0.000145209	5.04e-05	0	0
GEM F325	E	0.000440111	0.000473449	0	0
GEM F341	E	5.4e-05	6.23e-06	0	0
GEM F471	E	8.43e-05	2.63e-05	0	0
GEM F500	E	3.07e-05	0	0	0
GEM G152	E	6.13e-06	1.47e-05	0	0
GEM G164	E	0	5.08e-06	0	0
GEM G224	E	8.47e-05	4.82e-06	0	0
GEM G246	E	0.000102662	3.59e-05	0	0
GEM G270	E	2.37e-05	0	0	0
GEM G295	E	0.000180801	0.000121711	0	0
GEM G300	E	0.000305949	0.00029777	0	0
GEM G322	E	0.000168925	7.3e-05	0	0
GEM G337	E	3.6e-05	3.23e-05	0	0
GEM G401	E	2.99e-05	5.3e-05	0	0
GEM G436	E	4.13e-05	4.07e-05	0	0
GEM G437	E	0.000170152	0.00017241	0	0
GEM G452	E	1.19e-05	1.59e-05	0	0
GEM G466	E	0	1.52e-05	0	0
GEM G470	E	0.000190614	0.00012371	0	0
GEM G479	E	5.73e-06	4.82e-06	0	0
GEM G481	E	6.14e-06	6.23e-06	0	0
GEM G483	E	6.13e-06	6.23e-06	0	0
GEM H236	E	0.000126396	3.8e-05	0	0
GEM H253	E	1.8e-05	5.08e-06	0	0
GEM H257	E	1.23e-05	9.63e-06	0	0
GEM H278	E	0.000304728	0.000341917	0	0
GEM H354	E	9e-05	0.000170279	0	0
GEM H356	E	3.52e-05	0	0	0
GEM H368	E	5.73e-06	0	0	0
GEM H404	E	4.79e-05	0.000137088	0	0
GEM H427	E	1.23e-05	5.08e-06	0	0
GEM H430	E	0	6.23e-06	0	0
GEM H447	E	1.23e-05	5.08e-06	0	0
GEM H457	E	6.13e-06	0	0	0
GEM H491	E	0	5.08e-06	0	0
GEM I178	E	5.73e-06	0	0	0
GEM I206	E	6.14e-06	1.13e-05	0	0
GEM I238	E	6.14e-06	4.82e-06	0	0
GEM I266	E	0.000231928	0.000132536	0	0
GEM I269	E	1.76e-05	1.47e-05	0	0
GEM I304	E	0.000331313	0.0003612	0	0
GEM I331	E	5.4e-05	0	0	0
GEM I332	E	2.45e-05	4.82e-06	0	0
GEM I355	E	9e-05	6.74e-05	0	0
GEM I362	E	1.23e-05	9.9e-06	0	0
GEM I367	E	5.73e-06	0	0	0
GEM I485	E	6.13e-06	0	0	0
GEM I498	E	5.36e-05	2.01e-05	0	0
GEM I502	E	6.14e-06	0	0	0
GEM I508	E	3.6e-05	3.62e-05	0	0
GEM K179	E	1.19e-05	9.9e-06	0	0
GEM K182	E	3.52e-05	1.02e-05	0	0
GEM K183	E	0.000107162	9.51e-05	0	0
GEM K242	E	0.000414326	6.57e-05	0	0
GEM K281	E	0.000382031	3.57e-05	0	0
GEM K296	E	0.000379176	0.000324804	0	0
GEM K329	E	0.000228262	3.99e-05	0	0
GEM K347	E	0.000303063	6.6e-05	0	0
GEM K352	E	0.000462197	0.000464571	0	0
GEM K361	E	7.24e-05	2.12e-05	0	0
GEM K372	E	1.23e-05	1.13e-05	0	0
GEM K400	E	2.95e-05	7.93e-05	0	0
GEM K409	E	0.00021596	5.89e-05	0	0
GEM K411	E	0.00012476	8.41e-05	0	0
GEM K461	E	1.19e-05	2.26e-05	0	0
GEM L186	E	5.73e-06	0	0	0
GEM L200	E	6.13e-06	0	0	0
GEM L207	E	3.03e-05	5.08e-06	0	0
GEM L225	E	1.8e-05	4.82e-06	0	0
GEM L226	E	6.14e-06	9.63e-06	0	0
GEM L229	E	0.000112899	2.89e-05	0	0
GEM L234	E	0.0001939	0.000103369	0	0
GEM L250	E	2.45e-05	0	0	0
GEM L252	E	1.23e-05	6.23e-06	0	0
GEM L258	E	0	4.82e-06	0	0
GEM L259	E	0	9.9e-06	0	0
GEM L264	E	1.15e-05	0	0	0
GEM L267	E	0.000200017	7.19e-05	0	0
GEM L271	E	1.8e-05	0	0	0
GEM L282	E	0.000257296	0.000173718	0	0
GEM L283	E	0.000192659	8.78e-05	0	0
GEM L288	E	2.45e-05	0	0	0
GEM L289	E	1.8e-05	1.11e-05	0	0
GEM L290	E	6.13e-06	6.23e-06	0	0
GEM L308	E	3.56e-05	6.23e-06	0	0
GEM L309	E	6.14e-06	0	0	0
GEM L320	E	0.000160749	0.000202979	0	0
GEM L328	E	5.93e-05	9.63e-06	0	0
GEM L333	E	1.19e-05	0	0	0
GEM L342	E	3.6e-05	5.08e-06	0	0
GEM L346	E	0.000157073	0	0	0
GEM L349	E	0.000287588	0.000139696	0	0
GEM L359	E	9.65e-05	0.000166745	0	0
GEM L366	E	1.76e-05	0	0	0
GEM L387	E	0	1.13e-05	0	0
GEM L405	E	4.13e-05	5.44e-05	0	0
GEM L416	E	1.8e-05	5.08e-06	0	0
GEM L420	E	8.75e-05	5.08e-06	0	0
GEM L421	E	2.41e-05	0	0	0
GEM L424	E	6.5e-05	3.4e-05	0	0
GEM L429	E	0.000217218	1.47e-05	0	0
GEM L448	E	2.33e-05	0	0	0
GEM L499	E	4.83e-05	2.74e-05	0	0
GEM M177	E	6.14e-06	0	0	0
GEM M222	E	4.83e-05	2.38e-05	0	0
GEM M223	E	0.000128005	0	0	0
GEM M237	E	2.37e-05	9.9e-06	0	0
GEM M268	E	0.000318219	5.29e-05	0	0
GEM M276	E	1.84e-05	0	0	0
GEM M301	E	0.000260549	0.0361542	0	0
GEM M307	E	4.09e-05	1.47e-05	0	0
GEM M317	E	1.19e-05	0	0	0
GEM M318	E	6.13e-06	0	0	0
GEM M397	E	0	5.08e-06	0	0
GEM M402	E	4.25e-05	0	0	0
GEM M408	E	5.73e-06	5.08e-06	0	0
GEM M423	E	0.000101847	0.000133688	0	0
GEM M505	E	5.97e-05	2.49e-05	0	0
GEM M513	E	0.000136621	9.6e-05	0	0
GEM N170	E	5.73e-06	4.82e-06	0	0
GEM N184	E	0.000113299	9.99e-05	0	0
GEM N228	E	3.56e-05	2.46e-05	0	0
GEM N239	E	2.99e-05	0	0	0
GEM N287	E	7.98e-05	9.9e-06	0	0
GEM N293	E	0.000357912	1.5e-05	0	0
GEM N319	E	0.000274463	0	0	0
GEM N335	E	5.73e-06	6.23e-06	0	0
GEM N399	E	9.69e-05	6.8e-05	0	0
GEM N412	E	0.000203693	8.24e-05	0	0
GEM P175	E	5.73e-06	0	0	0
GEM P204	E	2.99e-05	6.23e-06	0	0
GEM P205	E	1.23e-05	0	0	0
GEM P213	E	6.01e-05	1.87e-05	0	0
GEM P216	E	1.19e-05	9.9e-06	0	0
GEM P245	E	0.000169337	8.29e-05	0	0
GEM P279	E	0.000217605	6.65e-05	0	0
GEM P286	E	4.21e-05	1.02e-05	0	0
GEM P415	E	7.28e-05	5.92e-05	0	0
GEM P432	E	2.29e-05	0	0	0
GEM P472	E	6.01e-05	3.76e-05	0	0
GEM P501	E	6.13e-06	5.08e-06	0	0
GEM Q141	E	1.84e-05	4.41e-05	0	0
GEM Q255	E	0	5.08e-06	0	0
GEM Q294	E	0.000233155	0.000178535	0	0
GEM Q321	E	0.000120662	6.77e-05	0	0
GEM Q380	E	1.23e-05	1.11e-05	0	0
GEM Q382	E	6.13e-06	0	0	0
GEM Q386	E	1.15e-05	1.11e-05	0	0
GEM Q445	E	0.000108804	4.36e-05	0	0
GEM Q460	E	6.14e-06	0	0	0
GEM Q509	E	7.77e-05	1.02e-05	0	0
GEM R167	E	0.000107162	9.99e-05	0	0
GEM R215	E	6.14e-06	0	0	0
GEM R232	E	6.13e-06	0	0	0
GEM R243	E	0.000511269	0.000152388	0	0
GEM R274	E	4.7e-05	9.9e-06	0	0
GEM R292	E	1.23e-05	0	0	0
GEM R314	E	6.14e-06	0	0	0
GEM R316	E	0	5.08e-06	0	0
GEM R357	E	5.73e-06	4.82e-06	0	0
GEM R435	E	1.23e-05	4.82e-06	0	0
GEM S153	E	0	5.08e-06	0	0
GEM S162	E	6.13e-06	0	0	0
GEM S185	E	6.14e-06	4.82e-06	0	0
GEM S209	E	0.000506824	0.00106144	0	0
GEM S218	E	1.19e-05	1.64e-05	0	0
GEM S221	E	3.6e-05	1.13e-05	0	0
GEM S275	E	5.73e-06	4.82e-06	0	0
GEM S312	E	0.000139866	1.11e-05	0	0
GEM S313	E	5.73e-06	0	0	0
GEM S330	E	3.56e-05	1.13e-05	0	0
GEM S336	E	5.73e-06	0	0	0
GEM S343	E	8.55e-05	0	0	0
GEM S344	E	3.07e-05	4.82e-06	0	0
GEM S348	E	0.000125981	0.000158038	0	0
GEM S398	E	0.00013129	3.4e-05	0	0
GEM S407	E	6.13e-06	6.23e-06	0	0
GEM S434	E	6.13e-06	6.23e-06	0	0
GEM S439	E	7.73e-05	3.14e-05	0	0
GEM S446	E	4.91e-05	1.13e-05	0	0
GEM S453	E	6.13e-06	1.11e-05	0	0
GEM S455	E	1.23e-05	6.23e-06	0	0
GEM S456	E	0	6.23e-06	0	0
GEM S458	E	6.13e-06	0	0	0
GEM S504	E	0.000137027	9.12e-05	0	0
GEM S506	E	0.000357099	3.23e-05	0	0
GEM S507	E	0.000115756	0.000118535	0	0
GEM T191	E	6.13e-06	0	0	0
GEM T214	E	4.17e-05	9.9e-06	0	0
GEM T227	E	0.000181621	1.13e-05	0	0
GEM T251	E	1.8e-05	1.13e-05	0	0
GEM T311	E	1.23e-05	0	0	0
GEM T340	E	6.59e-05	7.25e-05	0	0
GEM T345	E	1.8e-05	2.41e-05	0	0
GEM T363	E	0	9.9e-06	0	0
GEM T365	E	6.14e-06	0	0	0
GEM T376	E	5.52e-05	0	0	0
GEM T433	E	6.13e-06	4.82e-06	0	0
GEM T443	E	0.000202878	0.000124014	0	0
GEM T454	E	6.13e-06	6.23e-06	0	0
GEM T474	E	6.13e-06	5.08e-06	0	0
GEM V146	E	6.13e-06	3.11e-05	0	0
GEM V235	E	0.00012148	4.7e-05	0	0
GEM V244	E	0.000241737	0.000150653	0	0
GEM V248	E	5.36e-05	9.9e-06	0	0
GEM V256	E	1.84e-05	0	0	0
GEM V272	E	1.76e-05	1.11e-05	0	0
GEM V280	E	0.000270365	6.51e-05	0	0
GEM V298	E	0.0002225	8.83e-05	0	0
GEM V302	E	0.000250735	0.000121819	0	0
GEM V326	E	0.000253595	0.00014757	0	0
GEM V338	E	0.000203302	0.000303209	0	0
GEM V358	E	0.000395528	0.000240589	0	0
GEM V413	E	0.000133754	8.94e-05	0	0
GEM V414	E	0.000132932	5.98e-05	0	0
GEM V440	E	2.45e-05	3.37e-05	0	0
GEM V475	E	6.14e-06	0	0	0
GEM V511	E	3.03e-05	3.11e-05	0	0
GEM W172	E	0	4.82e-06	0	0
GEM W240	E	2.41e-05	4.82e-06	0	0
GEM W263	E	0.000102668	4.82e-06	0	0
GEM W273	E	1.76e-05	1.13e-05	0	0
GEM Y208	E	1.76e-05	1.13e-05	0	0
GEM Y211	E	4.09e-05	1.13e-05	0	0
GEM Y339	E	0.000126799	0.000206207	0	0
GEM Y406	E	6.05e-05	5.78e-05	0	0
GEM Y417	E	7.28e-05	1.47e-05	0	0
GEM Y510	E	0.000269959	0.000313271	0	0
ZPM A124	E	0	0	0	2.63e-05
ZPM A7	E	2.99e-05	0	0	7.62e-06
ZPM C13	E	6.13e-06	0	0	0
ZPM C38	E	0	0	0	6.91e-06
ZPM C66	E	0	0	0	6.91e-06
ZPM C8	E	0	4.82e-06	0	0
ZPM D404	E	0	0	0	3.46e-05
ZPM D67	E	0	0	0	1.87e-05
ZPM F98	E	0	0	0	7.62e-06
ZPM G32	E	0	0	0	7.62e-06
ZPM G95	E	0	0	0	6.91e-06
ZPM I140	E	0	0	0	2.98e-05
ZPM I150	E	0	0	0	5.53e-06
ZPM I239	E	0	0	0	2.84e-05
ZPM I55	E	0	0	0	7.62e-06
ZPM K341	E	0	0	0	1.66e-05
ZPM K375	E	0	0	0	3.18e-05
ZPM L107	E	0	0	0	1.45e-05
ZPM L139	E	0	0	0	1.31e-05
ZPM L143	E	0	0	0	7.62e-06
ZPM L170	E	0	0	0	5.53e-06
ZPM L333	E	0	0	0	1.38e-05
ZPM L348	E	0	0	0	2.01e-05
ZPM L357	E	0	0	0	1.11e-05
ZPM L377	E	0	0	0	5.53e-06
ZPM L398	E	0	0	0	1.38e-05
ZPM L96	E	0	0	0	5.53e-06
ZPM M148	E	0	0	0	7.62e-06
ZPM M231	E	0	0	0	1.24e-05
ZPM M401	E	0	0	0	5.53e-06
ZPM N161	E	0	0	0	2.98e-05
ZPM N241	E	0	0	0	5.53e-06
ZPM P119	E	0	0	0	6.91e-06
ZPM P5	E	0.000257692	0.000334485	0	0
ZPM Q138	E	0	0	0	6.91e-06
ZPM Q262	E	0	0	0	5.53e-06
ZPM R16	E	6.13e-06	0	0	0
ZPM R306	E	0	0	0	0.000160426
ZPM R4	E	4.25e-05	4.82e-06	0	0
ZPM S168	E	0	0	0	7.62e-06
ZPM S169	E	0	0	0	7.62e-06
ZPM S173	E	0	0	0	1.31e-05
ZPM S189	E	0	0	0	1.24e-05
ZPM S228	E	0	0	0	6.91e-06
ZPM T130	E	0	0	0	7.62e-06
ZPM T205	E	0	0	0	2.42e-05
ZPM T402	E	0	0	0	5.53e-06
ZPM T57	E	0	0	0	6.91e-06
ZPM V10	E	5.73e-06	4.82e-06	0	0
ZPM V110	E	0	0	0	6.91e-06
ZPM V227	E	0	0	0	2.21e-05
ZPM V269	E	0	0	0	1.38e-05
ZPM V403	E	0	0	0	1.24e-05
ZPM Y6	E	1.19e-05	0	0	0
GEM A168	F	6.13e-06	0	0	0
GEM A220	F	3.64e-05	1.87e-05	0	0
GEM A230	F	0.000265895	1.13e-05	0	0
GEM A241	F	6.13e-06	9.9e-06	0	0
GEM A262	F	2.45e-05	1.5e-05	0	0
GEM A285	F	0.000292867	0.000331754	0	0
GEM A310	F	2.99e-05	0	0	0
GEM A426	F	9e-05	0	0	0
GEM A431	F	5.73e-06	6.23e-06	0	0
GEM A451	F	5.73e-06	0	0	0
GEM A468	F	0	4.82e-06	0	0
GEM A473	F	8.92e-05	4.61e-05	0	0
GEM A476	F	1.8e-05	5.08e-06	0	0
GEM A477	F	6.14e-06	0	0	0
GEM A482	F	6.13e-06	4.82e-06	0	0
GEM C261	F	0.000130072	7.16e-05	0	0
GEM C297	F	8.84e-05	3.14e-05	0	0
GEM C327	F	0.000114526	7.9e-05	0	0
GEM D201	F	6.14e-06	0	0	0
GEM D212	F	1.76e-05	0	0	0
GEM D231	F	0.000418033	0	0	0
GEM D249	F	0.000163216	5.21e-05	0	0
GEM D254	F	2.37e-05	9.9e-06	0	0
GEM D291	F	1.23e-05	4.82e-06	0	0
GEM D306	F	0.000277314	0.000345068	0	0
GEM D418	F	6.13e-06	0	0	0
GEM D480	F	6.13e-06	0	0	0
GEM D492	F	6.14e-06	0	0	0
GEM D497	F	7.24e-05	4.82e-06	0	0
GEM E210	F	2.37e-05	4.82e-06	0	0
GEM E219	F	3.03e-05	1.13e-05	0	0
GEM E233	F	0.000380372	5.08e-06	0	0
GEM E260	F	0.000305119	7.88e-05	0	0
GEM E265	F	1.23e-05	2.58e-05	0	0
GEM E277	F	3.64e-05	9.63e-06	0	0
GEM E303	F	6.13e-06	0	0	0
GEM E323	F	2.41e-05	0	0	0
GEM E324	F	1.23e-05	0	0	0
GEM E350	F	1.76e-05	3.56e-05	0	0
GEM E351	F	6.13e-06	0	0	0
GEM E422	F	0.000119866	5.08e-06	0	0
GEM E467	F	6.13e-06	0	0	0
GEM E496	F	0.000125575	3.25e-05	0	0
GEM E503	F	9.57e-05	4.7e-05	0	0
GEM E512	F	4.13e-05	1.52e-05	0	0
GEM G224	F	0.000207782	9.63e-06	0	0
GEM G246	F	1.19e-05	5.08e-06	0	0
GEM G270	F	1.8e-05	5.08e-06	0	0
GEM G295	F	1.23e-05	0	0	0
GEM G300	F	6.13e-06	6.23e-06	0	0
GEM G322	F	1.23e-05	0	0	0
GEM G337	F	0.000197557	0.000147781	0	0
GEM G401	F	0	1.13e-05	0	0
GEM G436	F	2.9e-05	0	0	0
GEM G437	F	1.84e-05	0	0	0
GEM G466	F	1.23e-05	0	0	0
GEM G470	F	0	6.23e-06	0	0
GEM G479	F	6.14e-06	0	0	0
GEM G481	F	5.73e-06	9.63e-06	0	0
GEM H236	F	0.000101029	4.41e-05	0	0
GEM H253	F	0.000121071	2.43e-05	0	0
GEM H257	F	1.84e-05	0	0	0
GEM H278	F	3.03e-05	4.82e-06	0	0
GEM H354	F	5.73e-06	6.23e-06	0	0
GEM H368	F	1.8e-05	7.23e-05	0	0
GEM H396	F	6.13e-06	0	0	0
GEM H404	F	3.48e-05	0.000249375	0	0
GEM H427	F	1.76e-05	4.82e-06	0	0
GEM H430	F	6.13e-06	0	0	0
GEM H447	F	1.84e-05	0	0	0
GEM H457	F	4.17e-05	2.6e-05	0	0
GEM I148	F	3.68e-05	9.63e-06	0	0
GEM I160	F	2.41e-05	4.82e-06	0	0
GEM I206	F	5.73e-06	6.23e-06	0	0
GEM I238	F	0.000112893	4.47e-05	0	0
GEM I266	F	2.37e-05	1.5e-05	0	0
GEM I269	F	3.6e-05	9.9e-06	0	0
GEM I304	F	2.41e-05	4.82e-06	0	0
GEM I331	F	2.37e-05	9.9e-06	0	0
GEM I332	F	4.87e-05	5.08e-06	0	0
GEM I355	F	3.03e-05	4.82e-06	0	0
GEM I362	F	1.15e-05	1.95e-05	0	0
GEM I367	F	0.000150115	0.000160606	0	0
GEM I390	F	5.73e-06	0	0	0
GEM I394	F	6.14e-06	5.08e-06	0	0
GEM I464	F	1.23e-05	0	0	0
GEM I485	F	6.67e-05	0.000114869	0	0
GEM I498	F	2.41e-05	1.61e-05	0	0
GEM I502	F	0.000125563	2.51e-05	0	0
GEM I508	F	6.13e-06	4.82e-06	0	0
GEM K182	F	5.73e-06	0	0	0
GEM K242	F	1.84e-05	1.11e-05	0	0
GEM K281	F	2.41e-05	0	0	0
GEM K296	F	0	6.23e-06	0	0
GEM K329	F	0.000100629	9.63e-06	0	0
GEM K347	F	2.37e-05	9.9e-06	0	0
GEM K372	F	6.14e-06	9.63e-06	0	0
GEM K461	F	6.59e-05	9.9e-06	0	0
GEM L144	F	0.000364455	0.000361652	0	0
GEM L159	F	0.000137433	0.000112395	0	0
GEM L171	F	6.14e-06	9.9e-06	0	0
GEM L176	F	0	9.63e-06	0	0
GEM L186	F	5.73e-06	0	0	0
GEM L188	F	0	1.13e-05	0	0
GEM L199	F	0	1.87e-05	0	0
GEM L200	F	2.33e-05	2.21e-05	0	0
GEM L207	F	6.63e-05	4.47e-05	0	0
GEM L225	F	0.000162773	6.79e-05	0	0
GEM L226	F	1.19e-05	1.5e-05	0	0
GEM L229	F	0.000100629	0	0	0
GEM L234	F	9.69e-05	5.08e-06	0	0
GEM L250	F	0.000464642	9.23e-05	0	0
GEM L252	F	0.000144803	6.34e-05	0	0
GEM L258	F	3.64e-05	2.72e-05	0	0
GEM L259	F	0.000120244	4.56e-05	0	0
GEM L264	F	1.84e-05	5.08e-06	0	0
GEM L267	F	0.000120262	1.5e-05	0	0
GEM L271	F	2.45e-05	2.21e-05	0	0
GEM L282	F	0	4.82e-06	0	0
GEM L288	F	3.03e-05	3.03e-05	0	0
GEM L289	F	0.000101038	3.08e-05	0	0
GEM L290	F	4.13e-05	9.63e-06	0	0
GEM L308	F	0.00012639	4.5e-05	0	0
GEM L309	F	1.19e-05	9.63e-06	0	0
GEM L320	F	2.29e-05	0	0	0
GEM L328	F	0.00012639	8.55e-05	0	0
GEM L333	F	0.00049982	0.000315622	0	0
GEM L334	F	0.000360345	0.000412851	0	0
GEM L342	F	0.000299418	0.000475432	0	0
GEM L346	F	0.0001628	5.08e-06	0	0
GEM L349	F	0.000243377	0.0091633	0	0
GEM L359	F	1.19e-05	0	0	0
GEM L366	F	0.000249914	4.02e-05	0	0
GEM L369	F	6.01e-05	6.74e-05	0	0
GEM L375	F	6.13e-06	0	0	0
GEM L377	F	6.13e-06	0	0	0
GEM L384	F	6.13e-06	0	0	0
GEM L387	F	1.23e-05	1.61e-05	0	0
GEM L388	F	1.8e-05	1.11e-05	0	0
GEM L389	F	5.44e-05	5.08e-06	0	0
GEM L391	F	2.99e-05	4.95e-05	0	0
GEM L405	F	0	9.63e-06	0	0
GEM L416	F	3.03e-05	1.47e-05	0	0
GEM L419	F	0	5.08e-06	0	0
GEM L420	F	0.000105956	0	0	0
GEM L421	F	4.62e-05	0	0	0
GEM L424	F	1.23e-05	0	0	0
GEM L429	F	0.000166068	3.05e-05	0	0
GEM L448	F	8.59e-05	5.21e-05	0	0
GEM L459	F	9.04e-05	0.00012985	0	0
GEM L484	F	0.000309236	0	0	0
GEM L499	F	0.000559171	7.85e-05	0	0
GEM M222	F	4.21e-05	9.63e-06	0	0
GEM M223	F	0.000201225	3.94e-05	0	0
GEM M237	F	0.000137024	7.88e-05	0	0
GEM M268	F	9.08e-05	1.13e-05	0	0
GEM M276	F	4.79e-05	0	0	0
GEM M301	F	8.34e-05	0	0	0
GEM M307	F	0.00012148	4.05e-05	0	0
GEM M317	F	0.000115344	7.42e-05	0	0
GEM M318	F	0.000107986	5.33e-05	0	0
GEM M370	F	6.13e-06	0	0	0
GEM M402	F	0.000118636	0	0	0
GEM M423	F	1.84e-05	0	0	0
GEM M487	F	6.58e-05	5.08e-06	0	0
GEM M505	F	3.64e-05	1.13e-05	0	0
GEM M513	F	1.23e-05	4.82e-06	0	0
GEM N228	F	3.6e-05	0	0	0
GEM N239	F	2.99e-05	0	0	0
GEM N287	F	0.000269553	4.02e-05	0	0
GEM N293	F	1.23e-05	1.02e-05	0	0
GEM N319	F	1.76e-05	9.63e-06	0	0
GEM N335	F	0.000144391	0.000130326	0	0
GEM N412	F	4.66e-05	0	0	0
GEM N486	F	2.99e-05	2.6e-05	0	0
GEM N494	F	0.00020943	0.000204635	0	0
GEM P213	F	5.73e-06	1.64e-05	0	0
GEM P216	F	3.07e-05	1.02e-05	0	0
GEM P245	F	0	1.13e-05	0	0
GEM P279	F	6.13e-06	6.23e-06	0	0
GEM P286	F	0.000193474	6.77e-05	0	0
GEM P432	F	6.14e-06	0	0	0
GEM P472	F	0.000197566	0.000199818	0	0
GEM P501	F	0.000221703	0.000137274	0	0
GEM Q255	F	1.19e-05	1.13e-05	0	0
GEM Q321	F	2.33e-05	0	0	0
GEM Q460	F	5.36e-05	2.6e-05	0	0
GEM Q509	F	1.19e-05	4.82e-06	0	0
GEM R215	F	0	9.9e-06	0	0
GEM R232	F	6.14e-06	5.08e-06	0	0
GEM R243	F	6.14e-06	1.13e-05	0	0
GEM R274	F	7.93e-05	0	0	0
GEM R292	F	6.13e-06	0	0	0
GEM R314	F	2.41e-05	0	0	0
GEM R316	F	0.000272004	0.000352757	0	0
GEM R357	F	5.73e-06	0	0	0
GEM R428	F	1.23e-05	0	0	0
GEM S153	F	3.52e-05	5.09e-05	0	0
GEM S162	F	1.19e-05	5.08e-06	0	0
GEM S174	F	0	4.82e-06	0	0
GEM S189	F	2.29e-05	2.09e-05	0	0
GEM S209	F	0.000852489	0.000263357	0	0
GEM S218	F	5.32e-05	1.64e-05	0	0
GEM S221	F	0.000261778	9.06e-05	0	0
GEM S275	F	3.07e-05	2.58e-05	0	0
GEM S312	F	0.000379948	0	0	0
GEM S313	F	6.63e-05	9.9e-06	0	0
GEM S330	F	9e-05	1.47e-05	0	0
GEM S336	F	0.00045359	8.76e-05	0	0
GEM S343	F	0.000271186	0.000233693	0	0
GEM S344	F	0.000114111	0.000121221	0	0
GEM S348	F	3.64e-05	2.03e-05	0	0
GEM S392	F	2.45e-05	1.11e-05	0	0
GEM S439	F	0.000181625	9.97e-05	0	0
GEM S453	F	2.37e-05	3.06e-05	0	0
GEM S455	F	0.000320694	0	0	0
GEM S456	F	7.28e-05	0.000108636	0	0
GEM S458	F	0.000429495	3.11e-05	0	0
GEM S495	F	8.96e-05	4.61e-05	0	0
GEM S504	F	6.09e-05	4.82e-06	0	0
GEM S506	F	3.6e-05	5.08e-06	0	0
GEM S507	F	0.000263829	0.00033422	0	0
GEM T214	F	6.13e-06	0	0	0
GEM T227	F	0.000253192	1.47e-05	0	0
GEM T251	F	0.000185708	8.72e-05	0	0
GEM T340	F	2.99e-05	0	0	0
GEM T345	F	2.99e-05	1.73e-05	0	0
GEM T363	F	2.45e-05	0	0	0
GEM T465	F	0	4.82e-06	0	0
GEM T474	F	0.000113711	3.76e-05	0	0
GEM T488	F	1.8e-05	4.82e-06	0	0
GEM V196	F	1.23e-05	0	0	0
GEM V235	F	3.56e-05	9.9e-06	0	0
GEM V244	F	1.23e-05	1.02e-05	0	0
GEM V248	F	0.000205761	0.000104785	0	0
GEM V256	F	2.37e-05	1.64e-05	0	0
GEM V272	F	2.86e-05	1.5e-05	0	0
GEM V280	F	5.73e-06	0	0	0
GEM V298	F	0.000101856	0	0	0
GEM V326	F	0.000211875	0.00033296	0	0
GEM V338	F	9.08e-05	5.78e-05	0	0
GEM V358	F	0.000388598	1.61e-05	0	0
[truncated: 11,979 more rows]

## Sheet: fig_4d
GEM variants	T227P, S312K, L346S, Y417S	S343P, Y417P, L421L	Y417P	Y417P, A230S, L349A	E260Q, L346D	E260E, Y417P	L267K, L429K	Y417P	E233N, E260A, L349H, Y417P	L267R, L346R	D231D, L267K, L349F	L420Q	L267K, L349L, Y417C, L421P	K329Q, V358I	A230E, L267H, L346Q, L429R	E260Q, M301E, L421T	F341R, Y417G	E233Q, E260Q, L349Q, H404L	S209S, M223D, E260Q, V358L, M402S, L429T	Y417S	K329Q	M301E	Y417G
Labels	1	2	3	4	5	6	7	8	9	10	11	12	13	14	15	16	17	18	19	20	21	22	23
	6570	5495	4955	5326	5206	4875	3917	4743	3966	5523	4624	2156	2359	2012	1964	1395	1071	703	451	411	653	229	316
	7263	5888	6292	6604	6729	5495	5121	5146	4171	2956	3280	2210	1992	1839	2388	1842	1007	521	591	457	699	236	262
	5341	4845	4874	4009	4782	4902	4637	4016	3773	2836	1612	2059	1441	1827	1568	1720	1014	935	295	485	587	178	295
						4401		6956		2952			1968				2483				507	305	347
						5819		4245					2480								766	307	238
						5086		4737													534	338	297
						4600		5801
						1949		5348
						5760		2224
						4101		5301
						4919		2904
						3477		1708
								4135
ZPM variants	M212R	G178M, Y346C	M212R	G178A, R292I, R325Y, Y346E	L177W	L177W, R292L	G178W, R292R, M365Q
Labels	1	2	3	4	5	6	7
	5625.49	5630.25	5017.27	3726.36	4089.63	2996.88	4005.04
	6806.15	6173.93	5874.5	4183.78	2235.32	3080.48	2527.63
	6978.76	5412.55	4720.02	3877.57	5247	4225.71	2912.03
	5598.8	6684.6	5082.38	3352.23	4047.06	3260.69	3606.13
	7334.13	6416.77		4038.87	2799.24		3284.58
	5543.48	5612.24		4962.71	4805.29		2701.43
	5950.32	6336.16		3448.47	4042.24
	6154.12				3273.3
	5807.74				3948.03
	7617.22				3434.34
	6364.31				3341.12
	6037.04				4373.86
	5479.94				3750.17
	6544.65				3384.89
	9125.32				3769.43
	8765.22				3289.64
	7357.3				3286.21
					4256.37
					3820.88
					4128.36
					4429.4
					3441.24
					4283.59
					3974.38
					3292.84
					4077.99

## Sheet: fig_s1
S1a
	1	2	3	4	5	6	7	8	9	10	11	12	13	14	15	16	17	18	19	20	21	22	23	24	25	26	27
test 1		0.1	0.12	0.12	0.12	0.12
test 2		0.14	0.16	0.14	0.15	0.15	0.15	0.077	0.1	0.059	0.048		0.12
test 3		0.12	0.12		0.14	0.15	0.12	0.11	0.11	0.073	0.048		0.1
test 4	0.14	0.13			0.14							0.13	0.13	0.13	0.15	0.17	0.18	0.17	0.18	0.18	0.18	0.19	0.2	0.19
test 5	0.14	0.12			0.15							0.14	0.13	0.13	0.16	0.17	0.19	0.19	0.19	0.18	0.21	0.2	0.19	0.2
test 6																									0.24	0.25	0.23
test 7																									0.23	0.23	0.21
test 8				0.097			0.071	0.079	0.062	0.045	0.054	0.093		0.083
test 9															0.16	0.13	0.16	0.16	0.19	0.13	0.12	0.16	0.19	0.13	0.15	0.18	0.19
S1b
	7	6	5	4	3	2
test 1	0.0156	0.0292	0.057	0.1041	0.0968	0.175
test 2	0.0214	0.0358	0.0533	0.098	0.1343	0.1327
test 3	0.0189	0.0315	0.044	0.1001	0.1089	0.1538
S1c
	Post LiAc treatment	No oligo	10:10:00	10:01:00	20:01:00	1 day, 16:01:00	2 days, 12:01:00	3 days, 8:01:00	4 days, 4:01:00
test 1		21.5986	22.4694	23.5801	20.9653	19.3686	19.3686	10.8529	7.31239
test 2	44.4	24.0429		23.1405	19.8777	10.714	7.05785	8.09917	5.13719
test 3	26.7	23.7799	22.9554	24.5983	23.4876	13.5372	11.4777	8.79338
test 4	32.0092		22.2149	22.2149	18.3273		7.84462	5.73884	2.96198
S1d
Condition	No modifications			5'+3' 4xPS
2	24.1	26.5	22.7	27.2	25.8	24.9
13	29.8	30.6	26.6	24.8	26	21.2
18	39.7	38.3	38.5	41.5	41.6	35.4
23	45	45.6	49.6	51.1	49.8	52.4
26	48.2	48.4	52.6	55.5	53.9	53.4

## Sheet: fig_s2
	BFP+			GFP+			RFP+
-Ura -Ade	53.943	51.617	53.142	48.755	55.049	53.426	67.915	71.086	65.909
-Ura-Trp	47.149	52.468	44.114	53.042	48.906	47.469	63.972	64.39	60.773

## Sheet: fig_s3
Distal	Total cells	GFP+ cells	RFP+ cells	GFP+, RFP+ cells
1st-T1	0.16	24.1	12.7	30.1
1st-T2	0.15	24.8	12.8	31.4
1st-T3	0.16	23.8	13.1	30.5
2nd-T1	0.19	29	13.3	32.1
2nd-T2	0.24	30.2	14.4	30.8
Proximal	Total cells	BFP+ cells	GFP+ cells	BFP+, GFP+ cells
1st-T1	0.3	23	21.4	49.4
1st-T2	0.3	24.2	21.4	51.1
1st-T3	0.3	24.2	21.1	51.8
2nd-T1	0.23	15.5	22.1	47.9
2nd-T2	0.22	12.4	24.6	47.2
Flanking	Total cells	BFP+ cells	RFP+ cells	BFP+, RFP+ cells
1st-T1	0.15	24.9	36.7	52.7
1st-T2	0.14	25.4	38.5	54.3
1st-T3	0.15	24.3	37.3	52
2nd-T1	0.11	26.4	38.8	55.9
2nd-T2	0.11	26	41.4	56.8

## Sheet: fig_s4
	WT							msh2Δ
URA3	0.0056	0.0175	0.0116					0.0369	0.0244	0.0489
ADE2	0.0184	0.05	0.0535					0.15	0.1017	0.2292
URA3 ADE2	0.00026	0.00134	0.0013	0.00065	0.00175	0.00302		0.01188	0.00729	0.02819	0.01458	0.00864	0.02272
BFP+	0.03327	0.0423	0.04485	0.07986	0.06039	0.05041	0.04648	0.1313	0.1396	0.1635	0.1814	0.144	0.146
GFP+	0.02925	0.0389	0.03854	0.06294	0.05881	0.03771	0.02654	0.1594	0.1761	0.1676	0.2282	0.1878	0.1435
RFP+	0.03896	0.05125	0.04295	0.09014	0.07329	0.05635	0.04162	0.2281	0.2421	0.2607	0.1886	0.2748	0.2209

## Sheet: fig_s5
S5a
[bE] (µM)	0 h			3 h			6 h			9 h			12 h			14 h			18 h			21 h			24 h
0	73.4	148.1	0	63.5	23.3	-144.1	-126.2	-15.2	42.9	46.5	0	0	16	7.4	21.5	17.37	19.17	7.55	0	1.4	-7.5	9.78	-29.96	8.67	12.71	-20.32	33.38
0.05	27.3	92.6	211.5	103.2	144	91.7	439	453.2	285.7	574.3	620.5	509.1	735.6	667.6	688.2	940.09	890.3	853.66	1806.6	1617.2	2263.6	1946.13	1681.14	3513.51	1936.2	1725.52	3735.88
0.1	116.1	-18.5	-38.8	484.4	256	300	1478.3	1356.4	1000	1974.3	2038.5	1757.8	2830.5	2791	2581.3	3192.58	3282.12	3219.51	4553.4	4724.8	5491	4682.83	4793.76	7242.63	4766.76	5089.41	7861.7
0.2	166.7	27.8	68	696	680	342.3	2904.3	3154.2	1958.3	5167.6	5114.9	4314.2	7567.1	7805	6869.7	8835.41	8957.12	9231.4	10897.8	10864.5	11826	10881.8	10974.4	14103.2	11279.6	11545.8	14867.4
0.3	231.5	88.5	98	808	809.2	633	4176.5	3787.4	2704.2	7545.3	7058.9	6507	11510.3	10878	10046.2	13183.7	12746	13727.5	15354.9	14472.3	16625.3	15410.7	14597.9	18569.4	15771.5	14994.7	19952.6
0.4	148.1	270.3	100.9	1112	1071.4	556.5	4686	4809	3296.6	9029.1	8745.3	7657.2	14203.5	13688.4	11894.3	15992	15948.8	16248	18114.5	18048.7	19574.6	18239	18309.9	21587.5	18494.8	18914.8	22934.6
0.5	54.5	69.6	-100.9	1094.5	1090.9	817.4	5147.8	4821.3	3420.7	9380.3	9010	8703.2	14882.7	14308.2	12803.1	17507.7	16776	17761.8	19671.7	18789.3	21429.9	19785.4	19030.3	23650.1	20286.3	19229.8	25175.6
0.6	129.6	112.1	0	1259.8	1203	812	5318.4	5511.8	3609.6	10484.7	10017.4	8634.8	16802.5	16137.8	14052.5	19405.3	18893.8	19147.7	21864.4	21085.6	23261.2	22124.3	21050.2	25204.9	22280.3	21474.1	26906.9
0.7	-34.5	-34.8	-73.4	1165.4	1030.8	577.6	5514.2	5360.4	3842.5	10673.9	10588.9	9106.4	17393.2	17187.1	15137	20136.3	20292.4	21050.1	22392.3	22994.4	24280.4	21998.7	23310.7	26741.7	22882.4	23796.9	28872.2
0.8	123.9	-34.8	46.7	1381.7	1152.7	710.5	5914.7	5587.1	4153.8	11256.4	11900.2	9610.1	18139.6	21777.2	15646.1	21266.1	24749.7	22223.5	23643.6	29094.4	26010.9	23875.2	32220.5	28831.1	24336	34449.6	31116
0.9	-57.1	188	123.8	915.3	1216.4	853.4	5555.6	5746.4	4467.5	12570.3	12415.4	10382.4	21513.7	22952.7	17328.8	24986.2	25780.8	26033.2	28852.5	29673.5	29019.1	33261.1	32467.3	32021	36694	34796	34354.7
1	182.6	254.4	-18.5	1320.9	1145	922.4	6578.5	5990	4666.7	12883.9	12110.4	11020.3	23416.9	19187.9	17236.6	25809.2	22742.6	23623.5	29834.8	25103	27635.8	32704.8	25388.7	30434.3	34475.3	26095.7	32456.5
S5c
	BFP+							GFP+							RFP+
WT (376) or EV (143)	0.03327	0.0423	0.04485	0.07986	0.06039	0.05041	0.04648	0.02925	0.0389	0.03854	0.06294	0.05881	0.03771	0.02654	0.03896	0.05125	0.04295	0.09014	0.07329	0.05635	0.04162
msh2Δ (348)	0.1313	0.1396	0.1635	0.1814	0.144	0.146		0.1594	0.1761	0.1676	0.2282	0.1878	0.1435		0.2281	0.2421	0.2607	0.1886	0.2748	0.2209
MSH2-WT (366)	0.09657	0.06546	0.06635					0.06828	0.0453	0.05525					0.09651	0.05102	0.06032
MSH2-G693D (367)	0.08567	0.1212	0.1144					0.09263	0.1212	0.1125					0.1249	0.1422	0.1428
MSH2-G855D (368)	0.09437	0.1357	0.1107					0.1103	0.1368	0.1272					0.1359	0.154	0.1553
MSH2-GGDD (369)	0.08591	0.1392	0.1222					0.09421	0.1359	0.1331					0.114	0.1598	0.1219
MSH6-WT (144)	0.0262	0.02731	0.02179					0.02046	0.02968	0.02098					0.02674	0.05897	0.03976
MSH6-S1036P (365)	0.03799	0.05356	0.05117					0.04015	0.05363	0.04777					0.03401	0.04503	0.03497
MSH6-G1067D (364)	0.03103	0.06	0.07563					0.03294	0.05741	0.05039					0.0337	0.05228	0.05522
MSH6-G1142D (145)	0.03408	0.05474	0.0541					0.03236	0.04622	0.03599					0.02839	0.03383	0.02218
MLH1-WT (370)	0.08347	0.09095	0.09905					0.08851	0.09154	0.08191					0.1214	0.1133	0.1172
MLH1-G64R (371)	0.04891	0.07141	0.07016					0.05532	0.06256	0.0599					0.07371	0.07362	0.06165
MLH1-I65N (372)	0.05573	0.07903	0.07478					0.06231	0.07003	0.06512					0.08103	0.08977	0.07576
MLH1-T114M (373)	0.07618	0.09583	0.09751					0.08033	0.09705	0.07668					0.1044	0.1499	0.13838
S5d
	BFP+							GFP+							RFP+
WT (376) or EV (143)	0.03327	0.0423	0.04485	0.07986	0.06039	0.05041	0.04648	0.02925	0.0389	0.03854	0.06294	0.05881	0.03771	0.02654	0.03896	0.05125	0.04295	0.09014	0.07329	0.05635	0.04162
msh2Δ (348)	0.1313	0.1396	0.1635	0.1814	0.144	0.146		0.1594	0.1761	0.1676	0.2282	0.1878	0.1435		0.2281	0.2421	0.2607	0.1886	0.2748	0.2209
MSH2-GGDD (369)_0 nM	0.07715	0.05974			0.08608	0.0699		0.06673	0.04756			0.05764	0.04485		0.07872	0.06766			0.09063	0.07801
MSH2-GGDD (369)_200 nM	0.1284	0.153			0.1334	0.09138		0.1181	0.1585			0.1092	0.07705		0.109	0.1839			0.1394	0.09481
MSH2-GGDD (369)_400 nM	0.1291	0.1469	0.08591	0.1392	0.128	0.133		0.1289	0.1655	0.09421	0.1359	0.1164	0.1245		0.1527	0.2117	0.114	0.1598	0.1437	0.1627
MSH2-GGDD (369)_600 nM	0.1626	0.1791			0.1304	0.1326		0.1659	0.1913			0.1194	0.1275		0.1829	0.2394			0.1716	0.1676
MSH2-GGDD (369)_1000 nM	0.1601	0.1783			0.1436	0.1485		0.1723	0.191			0.1315	0.1422		0.1846	0.2501			0.1842	0.2033
MLH1-WT (370)_0 nM	0.07642	0.05049			0.1001	0.06391		0.05368	0.03355			0.0618	0.03405		0.07427	0.05401			0.1035	0.05404
MLH1-WT (370)_200 nM	0.1302	0.1489			0.09264	0.0948		0.1292	0.1392			0.0793	0.07677		0.1593	0.1997			0.1215	0.1087
MLH1-WT (370)_400 nM	0.1234	0.1547	0.08347	0.09095	0.1059	0.09236		0.1249	0.1608	0.08851	0.09154	0.09788	0.08656		0.1474	0.2224	0.1214	0.1133	0.1431	0.1261
MLH1-WT (370)_600 nM	0.1093	0.1286			0.1002	0.09156		0.114	0.1337	0.1537		0.08555	0.08424		0.1406	0.1966			0.1382	0.1205
MLH1-WT (370)_1000 nM	0.09048	0.1449			0.0822	0.07517		0.09213	0.158	0.16		0.08293	0.07318		0.121	0.2212			0.1123	0.1077
Dual DN (410)_0 nM					0.08493	0.07017	0.08334					0.05722	0.04724	0.06536					0.09361	0.05859	0.06748
Dual DN (410)_200 nM					0.141	0.1534	0.14986					0.1307	0.1468	0.13951					0.1703	0.196	0.19974
Dual DN (410)_400 nM					0.1659	0.09962	0.15801					0.1511	0.0987	0.14874					0.2309	0.1424	0.21142
Dual DN (410)_600 nM					0.1267	0.1229	0.13233					0.1207	0.133	0.1318					0.1777	0.1806	0.17903
Dual DN (410)_1000 nM					0.09708	0.1392	0.10438					0.09708	0.1348	0.08899					0.1478	0.1885	0.1134
