# Supplementary material for: Enhanced eMAGE applied to identify genetic factors of nuclear hormone receptor dysfunction via combinatorial gene editing
Source: Nat Commun. 2024 Jun 18;15:5218. doi: 10.1038/s41467-024-49365-z (PMC11189492; doi:10.1038/s41467-024-49365-z)
Supplement: Supplementary file 3 — Source Data [file 41467_2024_49365_MOESM3_ESM.zip › Supplementary File 1/Fig4_PCY421_ura3fs-dhb-trp1fs.gb]

LOCUS       URA3(FS)-DHB-TRP1(FS)  16620 bp ds-DNA     linear       15-MAR-2024
DEFINITION  .
KEYWORDS    "Ancestor(s):estrogen-progesterone biosensor integrated (eMAGE
            locus)" "Strain source(s)" "Sequence confidence:III (partially
            sequenced)" "Plasmid source(s)"
FEATURES             Location/Qualifiers
     CDS             51..1145
                     /label="Afi1p"
                     /ApEinfo_revcolor="#c6c9d1"
                     /ApEinfo_fwdcolor="#c6c9d1"
     CDS             51..1145
                     /label="Translation 51-1145"
                     /translation="MSVLRRLNVLQLENLLDALKRREIPPNIALKDEYIMFYKDFFIFPEFFDYFTLHSIELLSNLDNCLFSLGNTCQLFSTEQIYSQLSQILDIVKELFRMVSVSRTNIEKFLNACLNYSPFKILPTAQLHGDNISRWSFESEVRQGFDNFNSYMGIEKDPHGVIVSAIDLFTQIYSFDILAFFLTFITKESGQDLPFTKSLSRRRTYLTRIAQSSSLRQFLQLSTRPNIRILGGNGQGTGNSNYPEFTNASSVISPKLRASPLLERRASKICYAITKLLYRLECHPIGMALLKKYLHNQLREAYLESKRHFISKKGDSTNTSSTIASSSFAGASVPLSSNESGMLNGLKQINEQQESTLETTQKED*"
     rep_origin      1302..1639
                     /label="ARS1516"
                     /ApEinfo_revcolor="#85dae9"
                     /ApEinfo_fwdcolor="#85dae9"
     misc_feature    1640..1891
                     /label="tURA"
                     /ApEinfo_revcolor="#f58a5e"
                     /ApEinfo_fwdcolor="#f58a5e"
     CDS             complement(1892..2696)
                     /label="URA3"
                     /ApEinfo_revcolor="#b1ff67"
                     /ApEinfo_fwdcolor="#b1ff67"
     promoter        complement(2697..2913)
                     /label="URA3 promoter"
                     /ApEinfo_revcolor="#c6c9d1"
                     /ApEinfo_fwdcolor="#c6c9d1"
     promoter        complement(2697..2928)
                     /label="URA3 promoter"
                     /ApEinfo_revcolor="#c6c9d1"
                     /ApEinfo_fwdcolor="#c6c9d1"
     misc_feature    2929..2936
                     /label="AsiSI"
                     /ApEinfo_revcolor="#ff0000"
                     /ApEinfo_fwdcolor="#ff0000"
     protein_bind    2937..2970
                     /label="loxP"
                     /ApEinfo_revcolor="#31849b"
                     /ApEinfo_fwdcolor="#31849b"
     misc_feature    2971..2988
                     /label="I-SceI"
                     /ApEinfo_revcolor="#ff0000"
                     /ApEinfo_fwdcolor="#ff0000"
     promoter        2989..3612
                     /label="pADH1 (Sc)"
                     /ApEinfo_revcolor="#75c6a9"
                     /ApEinfo_fwdcolor="#75c6a9"
     protein_bind    3548..3566
                     /label="tet operator"
                     /ApEinfo_revcolor="#31849b"
                     /ApEinfo_fwdcolor="#31849b"
     protein_bind    3569..3587
                     /label="tet operator"
                     /ApEinfo_revcolor="#31849b"
                     /ApEinfo_fwdcolor="#31849b"
     CDS             3640..4080
                     /label="GAL4 DNA binding domain"
                     /ApEinfo_revcolor="#c6c9d1"
                     /ApEinfo_fwdcolor="#c6c9d1"
     CDS             3640..5988
                     /label="GEM"
                     /ApEinfo_revcolor="#ffef86"
                     /ApEinfo_fwdcolor="#ffef86"
     CDS             3640..5988
                     /label="Translation 3640-5988"
                     /translation="MKLLSSIEQACDICRLKKLKCSKEKPKCAKCLKNNWECCYSPKTKRSPLTRAHLTEVESRLERLEQLFLLIFPREDLGMILKMDSLQDIKALLTGLFVQDNVNKDAVTDRLASVETDMPLTLRQHRISATSSSEESSNKGQRQLTVSIDSAGSGDGAGLINSAGDMRAANLWPSPLMIKRSKKNSLALSLTADQMVSALLDAEPPILYSEYDPTRPFSEASMMGLLTNLADRELVHMINWAKRVPGFVDLTLHDQVHLLECAWLEILMIGLVWRSMEHPVKLLFAPNLLLDRNQGKCVEGMVEIFDMLLATSSRFRMMNLQGEEFVCLKSIILLNSGVYTFLSSTLKSLEEKDHIHRVLDKITDTLIHLMAKAGLTLQQQHQRLAQLLLILSHIRHMSNKGMEHLYSMKCKNVVPLYDLLLEMLDAHRLHAPTSRGGASVEETDQSHLATAGSTSSHSLQKYYITGEAEGFPATVAAAGDGAGLINMTVDHDFNSEDILFPIESMSSIQYVENNNPNNINNDVIPYSLDIKNTVLDSADLNDIQNQETSLNLGLPPLSFDSPLPVTETIPSTTDNSLHLKADSNKNRDARTIENDSEIKSTNNASGSGANQYTTLTSPYPMNDILYNMNNPLQSPSPSSVPQNPTINPPINTASNETNLSPQTSNGNETLISPRAQQHTSIKDNRLSLPNGANSNLFIDTNPNNLNEKLRNQLNSDTNSYSNSISNSNSNSTGNLNSSYFNSLNIDSMLDDYVSSDLLLNDDDDDTNLSRRRFSDVITNQEL*"
     CDS             4174..5064
                     /label="ER-LBD"
                     /ApEinfo_revcolor="#c6c9d1"
                     /ApEinfo_fwdcolor="#c6c9d1"
     CDS             5098..5988
                     /label="MSN2-AD"
                     /ApEinfo_revcolor="#c6c9d1"
                     /ApEinfo_fwdcolor="#c6c9d1"
     terminator      5989..6680
                     /label="ADH1 terminator (C. albicans)"
                     /ApEinfo_revcolor="#f58a5e"
                     /ApEinfo_fwdcolor="#f58a5e"
     misc_feature    6681..6906
                     /label="GAL10 Promoter"
                     /ApEinfo_revcolor="#c6c9d1"
                     /ApEinfo_fwdcolor="#c6c9d1"
     promoter        6681..7379
                     /label="pZ"
                     /ApEinfo_revcolor="#82ca9d"
                     /ApEinfo_fwdcolor="#82ca9d"
     misc_feature    6913..6971
                     /label="Zif268-BS"
                     /ApEinfo_revcolor="#ff9ccd"
                     /ApEinfo_fwdcolor="#ff9ccd"
     promoter        7368..7379
                     /label="pGAL1-end"
                     /ApEinfo_revcolor="#c6c9d1"
                     /ApEinfo_fwdcolor="#c6c9d1"
     CDS             7389..8072
                     /label="ymUkG1"
                     /ApEinfo_revcolor="#b1ff67"
                     /ApEinfo_fwdcolor="#b1ff67"
     misc_feature    8087..8326
                     /label="CYC1Terminator"
                     /ApEinfo_revcolor="#f58a5e"
                     /ApEinfo_fwdcolor="#f58a5e"
     misc_feature    8327..8687
                     /label="GAL7 promoter"
                     /ApEinfo_revcolor="#75c6a9"
                     /ApEinfo_fwdcolor="#75c6a9"
     misc_feature    8409..8425
                     /label="Gal4p TFBS"
                     /ApEinfo_revcolor="#d59687"
                     /ApEinfo_fwdcolor="#d59687"
     misc_feature    8496..8512
                     /label="Gal4p TFBS"
                     /ApEinfo_revcolor="#d59687"
                     /ApEinfo_fwdcolor="#d59687"
     misc_feature    8602..8605
                     /label="TATA Box"
                     /ApEinfo_revcolor="#d59687"
                     /ApEinfo_fwdcolor="#d59687"
     CDS             8691..9395
                     /label="yEmRFP"
                     /ApEinfo_revcolor="#993366"
                     /ApEinfo_fwdcolor="#993366"
     misc_feature    9396..9398
                     /label="STOP"
                     /ApEinfo_revcolor="#7ea7d8"
                     /ApEinfo_fwdcolor="#7ea7d8"
     misc_feature    9399..9434
                     /label="tSynth15"
                     /ApEinfo_revcolor="#c6c9d1"
                     /ApEinfo_fwdcolor="#c6c9d1"
     misc_feature    9435..9615
                     /label="YP38 promoter"
                     /ApEinfo_revcolor="#85dae9"
                     /ApEinfo_fwdcolor="#85dae9"
     CDS             9621..9884
                     /label="Zif268-DBD"
                     /ApEinfo_revcolor="#bc8dbf"
                     /ApEinfo_fwdcolor="#bc8dbf"
     CDS             9621..11711
                     /label="ZPM"
                     /ApEinfo_revcolor="#d6b295"
                     /ApEinfo_fwdcolor="#d6b295"
     CDS             9621..11711
                     /label="Translation 9621-11711"
                     /translation="MGTRPYACPVESCDRRFSRSDELTRHIRIHTGQKPFQCRICMRNFSRSDHLTTHIRTHTGEKPFACDICGRKFARSDERKRHTKIHTGRSGDGAGLKFNKVRVVRALDAVALPQPLGVPNESQALSQRFTFSPGQDIQLIPPLINLLMSIEPDVIYAGHDNTKPDTSSSLLTSLNQLGERQLLSVVKWSKSLPGFRNLHIDDQITLIQYSWMSLMVFGLGWRSYKHVSGQMLYFAPDLILNEQRMKESSFYSLCLTMWQIPQEFVKLQVSQEEFLCMKVLLLLNTIPLEGLRSQTQFEEMRSSYIRELIKAIGLRQKGVVSSSQRFYQLTKLLDNSHDLVKQLHLYCLNTFIQSRALSVEFPEMMSEVIAAQLPKILAGMVKPLLFHKKAAAGDGAGLINMTVDHDFNSEDILFPIESMSSIQYVENNNPNNINNDVIPYSLDIKNTVLDSADLNDIQNQETSLNLGLPPLSFDSPLPVTETIPSTTDNSLHLKADSNKNRDARTIENDSEIKSTNNASGSGANQYTTLTSPYPMNDILYNMNNPLQSPSPSSVPQNPTINPPINTASNETNLSPQTSNGNETLISPRAQQHTSIKDNRLSLPNGANSNLFIDTNPNNLNEKLRNQLNSDTNSYSNSISNSNSNSTGNLNSSYFNSLNIDSMLDDYVSSDLLLNDDDDDTNLSRRRFSDVITNQEL*"
     CDS             9909..10787
                     /label="hPR-LBD"
                     /ApEinfo_revcolor="#bc8dbf"
                     /ApEinfo_fwdcolor="#bc8dbf"
     CDS             10821..11711
                     /label="MSN2-AD"
                     /ApEinfo_revcolor="#c6c9d1"
                     /ApEinfo_fwdcolor="#c6c9d1"
     misc_feature    11712..11750
                     /label="tGuo"
                     /ApEinfo_revcolor="#b1ff67"
                     /ApEinfo_fwdcolor="#b1ff67"
     misc_feature    11751..11755
                     /label="I-SceI"
                     /ApEinfo_revcolor="#ff0000"
                     /ApEinfo_fwdcolor="#ff0000"
     misc_feature    11756..11768
                     /label="I-SceI"
                     /ApEinfo_revcolor="#ff0000"
                     /ApEinfo_fwdcolor="#ff0000"
     promoter        11769..11929
                     /label="SynYP10"
                     /ApEinfo_revcolor="#c6c9d1"
                     /ApEinfo_fwdcolor="#c6c9d1"
     protein_bind    11930..11963
                     /label="lox2272"
                     /ApEinfo_revcolor="#31849b"
                     /ApEinfo_fwdcolor="#31849b"
     terminator      11964..11995
                     /label="Tsynth7"
                     /ApEinfo_revcolor="#c6c9d1"
                     /ApEinfo_fwdcolor="#c6c9d1"
     misc_feature    11996..12003
                     /label="AscI"
                     /ApEinfo_revcolor="#ff0000"
                     /ApEinfo_fwdcolor="#ff0000"
     rep_origin      12045..12500
                     /label="f1 ori"
                     /ApEinfo_revcolor="#ffef86"
                     /ApEinfo_fwdcolor="#ffef86"
     CDS             complement(12603..13278)
                     /label="TRP1(FS)"
                     /ApEinfo_revcolor="#c6c9d1"
                     /ApEinfo_fwdcolor="#c6c9d1"
     misc_feature    12796..12796
                     /label="1-nt insertion"
                     /ApEinfo_revcolor="#ff00ff"
                     /ApEinfo_fwdcolor="#ff00ff"
     misc_feature    13195..13195
                     /label="A-T random mutation"
                     /ApEinfo_revcolor="#b4abac"
                     /ApEinfo_fwdcolor="#b4abac"
     promoter        complement(13279..13560)
                     /label="TRP1 promoter"
                     /ApEinfo_revcolor="#c6c9d1"
                     /ApEinfo_fwdcolor="#c6c9d1"
     promoter        13565..13732
                     /label="pADE"
                     /ApEinfo_revcolor="#c6c9d1"
                     /ApEinfo_fwdcolor="#c6c9d1"
     CDS             13733..15449
                     /label="ADE2(FS)"
                     /ApEinfo_revcolor="#c6c9d1"
                     /ApEinfo_fwdcolor="#c6c9d1"
     misc_feature    13835..13835
                     /label="1-nt insertion"
                     /ApEinfo_revcolor="#b4abac"
                     /ApEinfo_fwdcolor="#b4abac"
     misc_feature    15450..15644
                     /label="tADE2"
                     /ApEinfo_revcolor="#faac61"
                     /ApEinfo_fwdcolor="#faac61"
ORIGIN
        1 AGAAGCTCTT TTCTCTTCTT ATCGACGAAT ATCATGATAG TGATACTATC ATGAGCGTTT
       61 TGAGAAGGCT GAATGTTCTT CAGTTGGAAA ACCTTCTGGA CGCTTTGAAA AGACGAGAAA
      121 TTCCACCTAA TATAGCACTA AAAGATGAAT ATATCATGTT TTATAAAGAT TTTTTCATTT
      181 TCCCGGAGTT CTTTGATTAT TTTACACTGC ATAGTATTGA ACTATTGTCT AACTTGGATA
      241 ATTGTTTATT TAGCTTAGGA AACACATGCC AGTTATTTTC CACAGAGCAA ATATATTCCC
      301 AATTAAGCCA AATATTGGAC ATTGTTAAAG AGCTGTTTCG CATGGTATCG GTAAGCAGGA
      361 CAAACATTGA GAAGTTTTTA AACGCTTGTT TGAACTATTC TCCGTTCAAA ATATTACCCA
      421 CAGCTCAGTT ACACGGTGAT AATATTTCTA GGTGGAGTTT TGAAAGCGAA GTGCGTCAGG
      481 GTTTCGATAA TTTTAACAGC TATATGGGCA TCGAAAAAGA TCCCCACGGT GTTATAGTAT
      541 CAGCAATAGA TCTTTTTACT CAAATTTACA GTTTTGATAT CTTGGCGTTT TTCCTCACAT
      601 TTATTACAAA AGAAAGTGGG CAGGATTTGC CCTTCACAAA ATCTCTGTCC AGGAGAAGAA
      661 CGTATTTGAC CAGAATTGCT CAATCTTCTT CATTGAGACA GTTTTTACAA CTGAGTACAC
      721 GCCCTAATAT AAGGATTCTG GGAGGTAATG GGCAGGGTAC TGGAAATTCC AATTATCCCG
      781 AATTTACAAA CGCATCCTCA GTCATCTCAC CCAAGCTAAG GGCTTCTCCT CTACTAGAAA
      841 GAAGGGCGTC AAAAATCTGC TATGCTATTA CGAAATTACT CTATAGGTTA GAATGTCATC
      901 CCATAGGTAT GGCCCTTTTA AAGAAGTATC TCCACAATCA ATTGCGAGAA GCCTATCTAG
      961 AATCAAAACG ACACTTTATT TCCAAAAAGG GAGATTCGAC CAACACTTCC TCTACCATTG
     1021 CATCATCATC TTTCGCTGGC GCATCTGTTC CTCTATCTTC AAACGAATCA GGAATGCTAA
     1081 ACGGCTTGAA GCAAATTAAC GAACAACAAG AATCTACATT AGAAACCACT CAAAAGGAAG
     1141 ACTAGTAACG CCGTATCGTG ATTAACGTAT TACATAAGTT ACAGGATTCA TGCTTATGGG
     1201 TTAGCTATTT CGCCCAATGT GTCCATCTGA CATTACTATT TTGCATTTTA ATTTAATTAG
     1261 AACTTGACTA GCGCACTACC AGTATATCAT CTCATTTCCG TAAATACCAA ATGTATTATA
     1321 TATTGAAAGC TTTTGACCAG GTTATTATAA AAGAAACTTC ATGCTCGAAA AAGATCATTT
     1381 CGAAAAGTTG CCTAGTTTCA TGAAATTTTA AAGCAGTTTA TATAAATTTT ACCTTTTGAT
     1441 GCGGAATTGA CTTTTTCTTG AATAATACAT AACTTTTCTT AAAAGAATCA AAGACAGATA
     1501 AAATTTAAGA GATATTAAAT ATTAGTGAGA AGCCGAGAAT TTTGTAACAC CAACATAACA
     1561 CTGACATCTT TAACAACTTT TAATTATGAT ACATTTCTTA CGTCATGATT GATTATTACA
     1621 GCTATGCTGA CAAATGACTC AATGCGTCCA TCTTTACAGT CCTGTCTTAT TGTTCTTGAT
     1681 TTGTGCCCCG TAAAATACTG TTACTTGGTT CTGGCGAGGT ATTGGATAGT TCCTTTTTAT
     1741 AAAGGCCATG AAGCTTTTTC TTTCCAATTT TTTTTTTTTC GTCATTATAG AAATCATTAC
     1801 GACCGAGATT CCCGGGTAAT AACTGATATA ATTAAATTGA AGCTCTAATT TGTGAGTTTA
     1861 GTATACATGC ATTTACTTAT AATACAGTTT TTTAGTTTTG CTGGCCGCAT CTTCTCAAAT
     1921 ATGCTTCCCA GCCTGCTTTT CTGTAACGTT CACCCTCTAC CTTAGCATCC CTTCCCTTTG
     1981 CAAATAGTCC TCTTCaCAAC AATAATAATG TCAGATCCTG TAGAGACCAC ATCATCCACG
     2041 GTTCTATACT GTTGACCCAA TGCGTCTCCC TTGTCATCTA AACCCACACC GGGTGTCATA
     2101 ATCAACCAAT CGTAACCTTC ATCTCTTCCA CCCATGTCTC TTTGAGCAAT AAAGCCGATA
     2161 ACAAAATCTT TGTCGCTCTT CGCAATGTCA ACAGTACCCT TAGTATATTC TCCAGTAGCT
     2221 AGGGAGCCCT TGCATGACAA TTCTGCTAAC ATCAAAAGGC CTCTAGGTTC CTTTGTTACT
     2281 TCTTCCGCCG CCTGCTTCAA ACCGCTAACA ATACCTGGGC CCACCACACC GTGTGCATTC
     2341 GTAATGTCTG CCCATTCTGC TATTCTGTAT ACACCCGCAG AGTACTGCAA TTTGACTGTA
     2401 TTACCAATGT CAGCAAATTT TCTGTCTTCG AAGAGTAAAA AATTGTACTT GGCGGATAAT
     2461 GCCTTTAGCG GCTTAACTGT GCCCTCCATG GAAAAATCAG TCAAGATATC CACATGTGTT
     2521 TTTAGTAAAC AAATTTTGGG ACCTAATGCT TCAACTAACT CCAGTAATTC CTTGGTGGTA
     2581 CGAACATCCA ATGAAGCACA CAAGTTTGTT TGCTTTTCGT GCATGATATT AAATAGCTTG
     2641 GCAGCAACAG GACTAGGATG AGTAGCAGCA CGTTCCTTAT ATGTAGCTTT CGACATGATT
     2701 TATCTTCGTT TCCTGCAGGT TTTTGTTCTG TGCAGTTGGG TTAAGAATAC TGGGCAATTT
     2761 CATGTTTCTT CAACACCACA TATGCGTATA TATACCAATC TAAGTCTGTG CTCCTTCCTT
     2821 CGTTCTTCCT TCTGCTCGGA GATTACCGAA TCAAAAAAAT TTCAAAGAAA CCGGAATCAA
     2881 AAAAAAGAAC AAAAAAAAAA AAGATGAATT GAAAAGCTTT ATGGACCCGC GATCGCATAA
     2941 CTTCGTATAG CATACATTAT ACGAAGTTAT TAGGGATAAC AGGGTAATgg caaccaaacc
     3001 catacatcgg gattcctata ataccttcgt tggtctccct aacatgtagg tggcggaggg
     3061 gagatataca atagaacaga taccagacaa gacataatgg gctaaacaag actacaccaa
     3121 ttacactgcc tcattgatgg tggtacataa cgaactaata ctgtagccct agacttgata
     3181 gccatcatca tatcgaagtt tcactaccct ttttccattt gccatctatt gaagtaataa
     3241 taggcgcatg caacttcttt tctttttttt tcttttctct ctcccccgtt gttgtctcac
     3301 catatccgca atgacaaaaa aatgatggaa gacactaaag gaaaaattta acgacaaaga
     3361 cagcaccaac agatgtcgtt gttccagagc tgatgagggg tatctcgaag cacacgaaac
     3421 tttttccttc cttcattcac gcacactact ctctaatgag caacggtata cggccttcct
     3481 tccagttact tgaatttgaa ataaaaaaaa gtttgctgtc ttgctatcaa gtataaatag
     3541 acctgaatcc ctatcagtga tagagatctc cctatcagtg atagagattc ttccttgttt
     3601 ctttttctgc aggtcgacaa acaaatgctc gacataaaaa tgaagctact gtcttctatc
     3661 gaacaagcat gcgatatttg ccgacttaaa aagctcaagt gctccaaaga aaaaccgaag
     3721 tgcgccaagt gtctgaagaa caactgggag tgttgctact ctcccaaaac caaaaggtct
     3781 ccgctgacta gggcacatct gacagaagtg gaatcaaggc tagaaagact ggaacagcta
     3841 tttctactga tttttcctcg agaagacctt ggcatgattt tgaaaatgga ttctttacag
     3901 gatataaaag cattgttaac aggattattt gtacaagata atgtgaataa agatgccgtc
     3961 acagatagat tggcttcagt ggagactgat atgcctctaa cattgagaca gcatagaata
     4021 agtgcgacat catcatcgga agagagtagt aacaaaggtc aaagacagtt gactgtatcg
     4081 attgactcgg caggatccgg tgacggtgct ggtttaatta actctgctgg agacatgaga
     4141 gctgccaacc tttggccaag cccgctcatg atcaaacgct ctaagaagaa cagcctggcc
     4201 ttgtccctga cggccgacca gatggtcagt gccttgttgg atgctgagcc ccccatactc
     4261 tattccgagt atgatcctac cagacccttc agtgaagctt cgatgatggg cttactgacc
     4321 aacctggcag acagggagct ggttcacatg atcaactggg cgaagagggt gccaggcttt
     4381 gtggatttga ccctccatga tcaggtccac cttctagaat gtgcctggct agagatcctg
     4441 atgattggtc tcgtctggcg ctccatggag cacccagtga agctactgtt tgctcctaac
     4501 ttgctcttgg acaggaacca gggaaaatgt gtagagggca tggtggagat cttcgacatg
     4561 ctgctggcta catcatctcg gttccgcatg atgaatctgc agggagagga gtttgtgtgc
     4621 ctcaaatcta ttattttgct taattctgga gtgtacacat ttctgtccag caccctgaag
     4681 tctctggaag agaaggacca tatccaccga gtcctggaca agatcacaga cactttgatc
     4741 cacctgatgg ccaaggcagg cctgaccctg cagcagcagc accagcggct ggcccagctc
     4801 ctcctcatcc tctcccacat caggcacatg agtaacaaag gcatggagca tctgtacagc
     4861 atgaagtgca agaacgtggt gcccctctat gacctgctgc tggagatgct ggacgcccac
     4921 cgcctacatg cgcccactag ccgtggaggg gcatccgtgg aggagacgga ccaaagccac
     4981 ttggccactg cgggctctac ttcatcgcat tccttgcaaa agtattacat cacgggggag
     5041 gcagagggtt tccctgccac agtcgcggcc gcaggtgacg gtgctggttt aattaacatg
     5101 acggtcgacc atgatttcaa tagcgaagat attttattcc ccatagaaag catgagtagt
     5161 atacaatacg tggagaataa taacccaaat aatattaaca acgatgttat cccgtattct
     5221 ctagatatca aaaacactgt cttagatagt gcggatctca atgacattca aaatcaagaa
     5281 acttcactga atttggggct tcctccacta tctttcgact ctccactgcc cgtaacggaa
     5341 acgataccat ccactaccga taacagcttg catttgaaag ctgatagcaa caaaaatcgc
     5401 gatgcaagaa ctattgaaaa tgatagtgaa attaagagta ctaataatgc tagtggctct
     5461 ggggcaaatc aatacacaac tcttacttca ccttatccta tgaacgacat tttgtacaac
     5521 atgaacaatc cgttacaatc accgtcacct tcatcggtac ctcaaaatcc gactataaat
     5581 cctcccataa atacagcaag taacgaaact aatttatcgc ctcaaacttc aaatggtaat
     5641 gaaactctta tatctcctcg agcccaacaa catacgtcca ttaaagataa tcgtctgtcc
     5701 ttacctaatg gtgctaattc gaatcttttc attgacacta acccaaacaa tttgaacgaa
     5761 aaactaagaa atcaattgaa ctcagataca aattcatatt ctaactccat ttctaattca
     5821 aactccaatt ctacgggtaa tttaaattcc agttatttta attcactgaa catagactcc
     5881 atgctagatg attacgtttc tagtgatctc ttattgaatg atgatgatga tgacactaat
     5941 ttatcacgcc gaagatttag cgacgttata acaaaccaag agctctaagc aaatagctaa
     6001 attatatacg aattaatatt atgattaagt gtttacgtga gtgcgatatt tttattacta
     6061 tcttatacag ttgtatatac tctataaaat gagttgtcta ttaattaacg cgatgaatgc
     6121 tttctgggtt tacctctcca acaactctag tttacttctc aatacattca attgtatttg
     6181 atttgtcaat acttcatcat taatcaattc tatagttttg tttttctcgt ttatttccaa
     6241 atttaatgca tcaattttat tattcaattt gtcgttgatt ttggttaatg attttatggt
     6301 ttgatctctg gcattgattg tttgtgttag tttttcatta ttgataatta aattatttaa
     6361 gttagttatc aactcggtgt tttcaagttt caagttttca atttctttag agtttattag
     6421 atttgtcaaa gtttctgaat tgcttgattg gtcctgtaga agagtatttg ttgttgtgga
     6481 taattgattc aatttttgag acaattgctg gaaggcgttg aaatatctag catcaatctc
     6541 atggtttttt tcccgagagt ctcgtagatt caattgtttt aatatatctt gggaccactc
     6601 ttgatttgaa ctcatggaaa ttaaactggg tgttgtgttg tggtgtaatg attgtacccc
     6661 ctttgcttat aattgtgtgg ttatattgaa ttttcaaaaa ttcttacttt ttttttggat
     6721 ggacgcaaag aagtttaata atcatattac atggcattac caccatatac atatccatat
     6781 acatatccat atctaatctt acttatatgt tgtggaaatg taaagagccc cattatctta
     6841 gcctaaaaaa accttctctt tggaactttc agtaatacgc ttaactgctc attgctatat
     6901 tgaagtgcgg ccgcgtgggc gtgcgtgggc gggcgtgggc gtgcgtgggc gggcgtgggc
     6961 gtgcgtgggc gtctagaccg tgcgtcctcg tcttcaccgg tcgcgttcct gaaacgcaga
     7021 tgtgcctaat gccgcactgc tccgaacaat aaagattcta caatactagc ttttatggtt
     7081 atgaagagga aaaattggca gtaacctggc cccacaaacc ttcaaattaa cgaatcaaat
     7141 taacaaccat aggatgataa tgcgattagt tttttagcct tatttctggg gtaattaatc
     7201 agcgaagcga tgatttttga tctattaaca gatatataaa tggaaaagct gcataaccac
     7261 tttaactaat actttcaaca ttttcagttt gtattacttc ttattcaaat gtcataaaag
     7321 tatcaacaaa aaattgttaa tatacctcta tactttaacg tcaaggagaa aaaactatac
     7381 tcggatccat ggtcagtgtc atcaaagaag aaatgaagat caagttgcac atggaaggta
     7441 acgttaatgg tcatgccttt gttattgaag gtgatggtaa aggtaaacca tacgatggta
     7501 ctcaaacttt gaacttgact gtcaaagaag gtgctccatt gccattctct tacgatattt
     7561 tgactaacgc cttccaatac ggtaatagag cttttactaa gtacccagcc gatatcccag
     7621 attactttaa gcaaactttt ccagaaggtt actcctggga aagaactatg tcttacgaag
     7681 ataacgctat ctgcaacgtc agatccgaaa tttctatgga aggtgattgc ttcatctaca
     7741 agatcagatt cgatggtaag aactttccac caaatggtcc agtcatgcaa aaaaagactt
     7801 tgaagtggga accatccacc gaaatgatgt atgttagaga tggtttcttg atgggtgatg
     7861 tcaatatggc tttgttgttg gaaggtggtg gtcatcatag atgtgatttc aagacttctt
     7921 acaaggccaa gaaggttgtt caattgccag atgctcataa gatcgatcac agaatcgaaa
     7981 tcttgtccca cgatagagat tactccaagg ttaagttgta cgaaaacgct gttgctagaa
     8041 actctttgtt gccatctcaa gcttctaagt aaCCTGCAGG ACTAGTcatg taattagtta
     8101 tgtcacgctt acattcacgc cctcccccca catccgctct aaccgaaaag gaaggagtta
     8161 gacaacctga agtctaggtc cctatttatt tttttatagt tatgttagta ttaagaacgt
     8221 tatttatatt tcaaattttt cttttttttc tgtacagacg cgtgtacgca tgtaacatta
     8281 tactgaaaac cttgcttgag aaggttttgg gacgctcgaa ggctttaagt agagggggta
     8341 atttttcccc tttattttgt tcatacattc ttaaattgct ttgcctctcc ttttggaaag
     8401 ctatacttcg gagcactgtt gagcgaaggc tcattagata tattttctgt cattttcctt
     8461 aacccaaaaa taagggaaag ggtccaaaaa gcgctcggac aactgttgac cgtgatccga
     8521 aggactggct atacagtgtt cacaaaatag ccaagctgaa aataatgtgt agctatgttc
     8581 agttagtttg gctagcaaag atataaaagc aggtcggaaa tatttatggg cattattatg
     8641 cagagcatca acatgataaa aaaaaacagt tgaatattcc ctcaaaaatg GTTTCAAAAG
     8701 GTGAAGAAGA TAATATGGCT ATTATTAAAG AATTTATGAG ATTTAAAGTT CATATGGAAG
     8761 GTTCAGTTAA TGGTCATGAA TTTGAAATTG AAGGTGAAGG TGAAGGTAGA CCATATGAAG
     8821 GTACTCAAAC TGCTAAATTG AAAGTTACTA AAGGTGGTCC ATTACCATTT GCTTGGGATA
     8881 TTTTGTCACC ACAATTTATG TATGGTTCAA AAGCTTATGT TAAACATCCA GCTGATATTC
     8941 CAGATTATTT AAAATTGTCA TTTCCAGAAG GTTTTAAATG GGAAAGAGTT ATGAATTTTG
     9001 AAGATGGTGG TGTTGTTACT GTTACTCAAG ATTCATCATT ACAAGATGGT GAATTTATTT
     9061 ATAAAGTTAA ATTGAGAGGT ACTAATTTTC CATCAGATGG TCCAGTTATG CAAAAAAAAA
     9121 CTATGGGTTG GGAAGCTTCA TCAGAAAGAA TGTATCCAGA AGATGGTGCT TTAAAAGGTG
     9181 AAATTAAACA AAGATTGAAA TTAAAAGATG GTGGTCATTA TGATGCTGAA GTTAAAACTA
     9241 CTTATAAAGC TAAAAAACCA GTTCAATTAC CAGGTGCTTA TAATGTTAAT ATTAAATTGG
     9301 ATATTACTTC ACATAATGAA GATTATACTA TTGTTGAACA ATATGAAAGA GCTGAAGGTA
     9361 GACATTCAAC TGGTGGTATG GATGAATTAT ATAAATAATA TATAACTGTC TAGAAATAAA
     9421 GAGTATCATC CAAACAtttt tttttttttt TAccgcgccC CTCCTTGAAA CTGAAATTTT
     9481 AGCATGTGAG GGGGCGGTGG CTCAACGGCa actccttttt aatcatcata aaaattttaT
     9541 ATAAAAGcgt aggagtactc gatggtacag atgagcaTTT TTATACGGTC aACGAACTAT
     9601 tttttaagta actaaGTACC atgggtaccc gcccatatgc ttgccctgtc gagtcctgcg
     9661 atcgccgctt ttctcgctcg gatgagctta cccgccatat ccgcatccat accggtcaga
     9721 agcccttcca gtgtcgaatc tgcatgcgta acttcagtcg tagtgaccac cttaccaccc
     9781 acatccgcac ccacacaggc gagaagcctt ttgcctgtga catttgtggg aggaagtttg
     9841 ccaggagtga tgaacgcaag aggcatacca aaatccatac aggtagatcc ggtgacggtg
     9901 ctggtttaaa gttcaataaa gtcagagttg tgagagcact ggatgctgtt gctctcccac
     9961 agccattggg cgttccaaat gaaagccaag ccctaagcca gagattcact ttttcaccag
    10021 gtcaagacat acagttgatt ccaccactga tcaacctgtt aatgagcatt gaaccagatg
    10081 tgatctatgc aggacatgac aacacaaaac ctgacacctc cagttctttg ctgacaagtc
    10141 ttaatcaact aggcgagagg caacttcttt cagtagtcaa gtggtctaaa tcattgccag
    10201 gttttcgaaa cttacatatt gatgaccaga taactctcat tcagtattct tggatgagct
    10261 taatggtgtt tggtctagga tggagatcct acaaacatgt cagtgggcag atgctgtatt
    10321 ttgcacctga tctaatacta aatgaacagc ggatgaaaga atcatcattc tattcattat
    10381 gccttaccat gtggcagatc ccacaggagt ttgtcaagct tcaagttagc caagaagagt
    10441 tcctctgtat gaaagtattg ttacttctta atacaattcc tttggaaggg ctacgaagtc
    10501 aaacccagtt tgaggagatg aggtcaagct acattagaga gctcatcaag gcaattggtt
    10561 tgaggcaaaa aggagttgtg tcgagctcac agcgtttcta tcaacttaca aaacttcttg
    10621 ataactcgca tgatcttgtc aaacagcttc atctgtactg cttgaataca tttatccagt
    10681 cccgggcact gagtgttgaa tttccagaaa tgatgtctga agttattgct gcacaattac
    10741 ccaagatatt ggcagggatg gtgaaacccc ttctctttca taaaaaggcC gcGgcTggCg
    10801 aTggCgcAgg ACTTatCaaT atgacCgtTg aTcaCgaCtt TaaCTCTgaG gaCatAttGt
    10861 tTccAatTga aTCAatgTCT TCAatCcaGt aTgtTgaAaa CaaCaaTccT aaCaaCatAa
    10921 aTaaTgaCgt CatTccCtaC AGTTTGgaCa tTaaGaaTac CgtTCTTgaC TCTgcCgaCT
    10981 TGaaCgaTat CcaGaaCcaG gaaacCAGTT TGaaCCTAgg CctAccAccT TTGAGTttTg
    11041 acAGCccaTT AccAgtCacC gaGacCatCc cTtcAacCac TgaCaaTTCT CTAcaCCTAa
    11101 aGgcAgaCTC TaaTaaGaaC AGAgaCgcTC GTacAatCga aaaCgaCTCT gaGatCaaAT
    11161 CTacAaaCaa tgcATCTggA AGTggCgcTa aCcaGtaTac TacATTGacA AGTccAtaCc
    11221 cAatgaaTga TatCCTAtaT aaTatgaaca aCccTCTTca GtcTccCAGC ccAtcTtcCg
    11281 tTccAcaGaa CccTacCatC aaCccAccGa tCaatacTgc CTCAaaTgaa acAaaCttGA
    11341 GTccAcaaac AAGTaaCggt aaCgaGacAT TGatTtcAcc AAGGgcTcaa caGcaCacCA
    11401 GTatCaaGga CaaCAGGctA AGTttGccAa aCggAgcAaa CAGCaaCTTA ttcatCgaTa
    11461 cAaaTccGaa TaaCCTAaaT gaGaaGTTGa gaaaCcaGtt gaaTAGTgaC acTaaCAGTt
    11521 aCtcAaaTtc TatAtcAaaC AGTaaTAGTa attcAacCgg GaaCttGaat AGTTCTtaCt
    11581 tCaaCAGTTT AaaTatTgaT tcGatgTTGg aCgattaTgt AtcATCTgaC TTACTGttAa
    11641 aCgaCgatga CgaCgaTacA aaCCTTAGTA GAAGGCGTtt TagcgaTgtC atCacCaaTc
    11701 aGgaATTGtG aTATATAACT GTCTAGAAAT AAAGAGTATC ATCTTTCAAA TAGGGATAAC
    11761 AGGGTAATCT CGCTCttttt tttttAccgc gccGCTCAAC GGCACTGAAA TTTTAGCATG
    11821 TGAtaagttc gctaaaaagc catttttttc tagTATAAAA Gagcactgtt gggcgtgagt
    11881 ggaggcgccg gTTTTTAAGA AATCaAACAA CTAAttttta agtaactaaA TAACTTCGTA
    11941 TAGGATACTT TATACGAAGT TATTATATAA CTGTCTAGAA ATAAATTTTT TCAAAGGCGC
    12001 GCCatcgccc ttcccaacag ttgcgcagcc tgaatggcga atggacgcgc cctgtagcgg
    12061 cgcattaagc gcggcgggtg tggtggttac gcgcagcgtg accgctacac ttgccagcgc
    12121 cctagcgccc gctcctttcg ctttcttccc ttcctttctc gccacgttcg ccggctttcc
    12181 ccgtcaagct ctaaatcggg ggctcccttt agggttccga tttagtgctt tacggcacct
    12241 cgaccccaaa aaacttgatt agggtgatgg ttcacgtagt gggccatcgc cctgatagac
    12301 ggtttttcgc cctttgacgt tggagtccac gttctttaat agtggactct tgttccaaac
    12361 tggaacaaca ctcaacccta tctcggtcta ttcttttgat ttataaggga ttttgccgat
    12421 ttcggcctat tggttaaaaa atgagctgat ttaacaaaaa tttaacgcga attttaacaa
    12481 aatattaacg cttacaattt cctgatgcgg tattttctcc ttacgcatct gtgcggtatt
    12541 tcacaccgca tagatcggca agtgcacaaa caatacttaa ataaatacta ctcagtaata
    12601 acctatttct tagcattttt gacgaaattt gctattttgt tagagtcttt tacaccattt
    12661 gtctccacac ctccgcttac atcaacacca ataacgccat ttaatctaag cgcatcacca
    12721 acattttctg gcgtcagtcc accagctaac ataaaatgta agctttcggg gctctcttgc
    12781 cttccaaccc agtcaTgaaa tcgagttcca atccaaaagt tcacctgtcc cacctgcttc
    12841 tgaatcaaac aagggaataa acgaatgagg tttctgtgaa gctgcactga gtagtatgtt
    12901 gcagtctttt ggaaatacga gtcttttaat aactggcaaa ccgaggaact cttggtattc
    12961 ttgccacgac tcatctccat gcagttggac gatatcaatg ccgtaatcat tgaccagagc
    13021 caaaacatcc tccttaggtt gattacgaaa cacgccaacc aagtatttcg gagtgcctga
    13081 actattttta tatgctttta caagacttga aattttcctt gcaataaccg ggtcaattgt
    13141 tctctttcta ttgggcacac atataatacc cagcaagtca gcatcggaat ctagagcaca
    13201 ttctgcggcc tctgtgctct gcaagccgca aactttcacc aatggaccag aactacctgt
    13261 gaaattaata acagacatac tccaagctgc ctttgtgtgc ttaatcacgt atactcacgt
    13321 gctcaatagt caccaatgcc ctccctcttg gccctctcct tttctttttt cgaccgaatt
    13381 aattcttaat cggcaaaaaa agaaaagctc cggatcaaga ttgtacgtaa ggtgacaagc
    13441 tatttttcaa taaagaatat cttccactac tgccatctgg cgtcataact gcaaagtaca
    13501 catatattac gatgctgttc tattaaatgc ttcctatatt atatatatag taatgtcgtt
    13561 tatgGTAATA CTAAGTGATT GACTCTTGCT GACCTTTTAT TAAGAACTAA ATGGACAATA
    13621 TTATGGAGCA TTTCATGTAT AAATTGGTGC GTAAAATCGT TGGATCTCTC TTCTAAGTAC
    13681 ATCCTACTAT AACAATCAAG AAAAACAAGA AAATCGGACA AAACAATCAA GTATGGATTC
    13741 TAGAACAGTT GGTATATTAG GAGGGGGACA ATTGGGACGT ATGATTGTTG AGGCAGCAAA
    13801 CAGGCTCAAC ATTAAGACGG TAATACTAGA TGCTtGAAAA TTCTCCTGCC AAACAAATAA
    13861 GCAACTCCAA TGACCACGTT AATGGCTCCT TTTCCAATCC TCTTGATATC GAAAAACTAG
    13921 CTGAAAAATG TGATGTGCTA ACGATTGAGA TTGAGCATGT TGATGTTCCT ACACTAAAGA
    13981 ATCTTCAAGT AAAACATCCC AAATTAAAAA TTTACCCTTC TCCAGAAACA ATCAGATTGA
    14041 TACAAGACAA ATATATTCAA AAAGAGCATT TAATCAAAAA TGGTATAGCA GTTACCCAAA
    14101 GTGTTCCTGT GGAACAAGCC AGTGAGACGT CCCTATTGAA TGTTGGAAGA GATTTGGGTT
    14161 TTCCATTCGT CTTGAAGTCG AGGACTTTGG CATACGATGG AAGAGGTAAC TTCGTTGTAA
    14221 AGAATAAGGA AATGATTCCG GAAGCTTTGG AAGTACTGAA GGATCGTCCT TTGTACGCCG
    14281 AAAAATGGGC ACCATTTACT AAAGAATTAG CAGTCATGAT TGTGAGATCT GTTAACGGTT
    14341 TAGTGTTTTC TTACCCAATT GTAGAGACTA TCCACAAGGA CAATATTTGT GACTTATGTT
    14401 ATGCGCCTGC TAGAGTTCCG GACTCCGTTC AACTTAAGGC GAAGTTGTTG GCAGAAAATG
    14461 CAATCAAATC TTTTCCCGGT TGTGGTATAT TTGGTGTGGA AATGTTCTAT TTAGAAACAG
    14521 GGGAATTGCT TATTAACGAA ATTGCCCCAA GGCCTCACAA CTCTGGACAT TATACCATTG
    14581 ATGCTTGCGT CACTTCTCAA TTTGAAGCTC ATTTGAGATC AATATTGGAT TTGCCAATGC
    14641 CAAAGAATTT CACATCTTTC TCCACCATTA CAACGAACGC CATTATGCTA AATGTTCTTG
    14701 GAGACAAACA TACAAAAGAT AAAGAGCTAG AAACTTGCGA AAGAGCATTG GCGACTCCAG
    14761 GTTCCTCAGT GTACTTATAT GGAAAAGAGT CTAGACCTAA CAGAAAAGTA GGTCACATAA
    14821 ATATTATTGC CTCCAGTATG GCGGAATGTG AACAAAGGCT GAACTACATT ACAGGTAGAA
    14881 CTGATATTCC AATCAAAATC TCTGTCGCTC AAAAGTTGGA CTTGGAAGCA ATGGTCAAAC
    14941 CATTGGTTGG AATCATCATG GGATCAGACT CTGACTTGCC GGTAATGTCT GCCGCATGTG
    15001 CGGTTTTAAA AGATTTTGGC GTTCCATTTG AAGTGACAAT AGTCTCTGCT CATAGAACTC
    15061 CACATAGGAT GTCAGCATAT GCTATTTCCG CAAGCAAGCG TGGAATTAAA ACAATTATCG
    15121 CTGGAGCTGG TGGGGCTGCT CACTTGCCAG GTATGGTGGC TGCAATGACA CCACTTCCTG
    15181 TCATCGGTGT GCCCGTAAAA GGTTCTTGTC TAGATGGAGT AGATTCTTTA CATTCAATTG
    15241 TGCAAATGCC TAGAGGTGTT CCAGTAGCTA CCGTCGCTAT TAATAATAGT ACGAACGCTG
    15301 CGCTGTTGGC TGTCAGACTG CTTGGCGCTT ATGATTCAAG TTATACAACG AAAATGGAAC
    15361 AGTTTTTATT AAAGCAAGAA GAAGAAGTTC TTGTCAAAGC ACAAAAGTTA GAAACTGTCG
    15421 GTTACGAAGC TTATCTAGAA AACAAGTAAT ATATAAGTTT ATTGATATAC TTGTACAGCA
    15481 AATAATTATA AAATGATATA CCTATTTTTT AGGCTTTGTT ATGATTACAT CAAATGTGGA
    15541 CTTCATACAT AGAAATCAAC GCTTACAGGT GTCCTTTTTT AAGAATTTCA TACATAAGAT
    15601 CACTTATTAT ACATACATAC ATATCCAGTA ACAAGAAGCA AGGAATAATT ACCTGCTTAA
    15661 GTCTGCGATT AAAAAAATAA CGTTTCGATA CAGTTCATAT AAGGCGGCTC AATGCAGAAC
    15721 CGAGGATAGC GCTACGTCAG GATATCTTTG TAGTTCCCAA ATATAAATGC GACAATATAG
    15781 TTTCTTTCTT TCATATCAAT AATATCCTTT TCTCCACTGA AATCACGAAT CAAACCTGGA
    15841 GCAAAAACTA AAGCCAAATT ATAAAGCGTC ATTCGATTCC AGTGACTGTA CCGTGTAACC
    15901 TTTTCTATAT GTTCACTCAG TACTCTTAAC ACCCTATAAT GTTCCCTTGG AAGGTCTTCC
    15961 AATATGTTTT TTAAAGCGCT CTTGCTCGAC ATATAAGTGT CCGAATTCTT TGCTTCTAAG
    16021 GACAACTTTC CTCcaacaaa tggcaagttt tccatcattt ttttagattt aactaacctc
    16081 atcaacggct cgtatatttg aaaggtaaag atagggttgg ggagctttct taagtatcgc
    16141 ttcaacacac cagtaacaac gttgagatct tgttccgtta aaatatttgg cgtttcggta
    16201 ttttgttgta ctttccatgc agaaaattgc ttttctattt cttctatgac tagctgggaa
    16261 cctgattttc tataaatgcc ctccgatctc atattttctt cgtctgattc aataaaatct
    16321 atgcagacag atagtatcat cggtatttca ttgttttcat aattgcacct agcaacgaga
    16381 cttgaaccat acaaattgct tccatccaaa tattcttctc catctttact ttgtcccata
    16441 tttgcatcgt tctcgatagg tactaatcta acgtcactaa attcattagg attttgtagc
    16501 acaggtggtg aaatttctaa acggccggaa ttactaccag atgagggagc agaaagcaaa
    16561 actggggcac ttttaacgat ggaatttgta ttatttgtac tgacaccttg tatagattgc
//
